# Supplementary material for: The largest meta-analysis on the global prevalence of microsporidia in mammals, avian and water provides insights into the epidemic features of these ubiquitous pathogens
Source: Parasit Vectors. 2021 Apr 1;14:186. doi: 10.1186/s13071-021-04700-x (PMC8017775; doi:10.1186/s13071-021-04700-x)
Supplement: Supplementary file 2 — Additional file 2: Table S11. Information on microsporidian species, strains, genotypes, geographic locations and hosts was retrieved from the GenBank nucleotide database. [file 13071_2021_4700_MOESM2_ESM.xlsx]

## Sheet: Sheet3
Table S11. Information on microsporidian species, strains, genotypes, geographic locations and hosts was retrieved from the GenBank nucleotide database.
Micropsoridian Species	Isolate/Strain	Genotype	Geographic Location	Host	Number of genotypes
Enterocytozoon bieneusi	LAC180	1	Brazil	Human	685
Enterocytozoon bieneusi	LAC160	1	Brazil	Human
Enterocytozoon bieneusi	LAC154	1	Brazil	Human
Enterocytozoon bieneusi	LAC151	1	Brazil	Human
Enterocytozoon bieneusi	LAC150	1	Brazil	Human
Enterocytozoon bieneusi	LAC147	1	Brazil	Human
Enterocytozoon bieneusi	LAC138	1	Brazil	Human
Enterocytozoon bieneusi	LAC137	1	Brazil	Human
Enterocytozoon bieneusi	LAC131	1	Brazil	Human
Enterocytozoon bieneusi	LAC121	1	Brazil	Human
Enterocytozoon bieneusi	LAC111	1	Brazil	Human
Enterocytozoon bieneusi	LAC75	1	Brazil	Human
Enterocytozoon bieneusi	11663	17	Peru	NA
Enterocytozoon bieneusi	UY1357	004-19	Australia	Sambar deer
Enterocytozoon bieneusi	OS1917	004-52	Australia	Sambar deer
Enterocytozoon bieneusi	OS5279	008-72	Australia	Sambar deer
Enterocytozoon bieneusi	6560	A/Ind3/Ind4/KIN-2/Peru1	Peru:lima	Human
Enterocytozoon bieneusi	G0841	A/Ind3/Ind4/KIN-2/Peru1	Gabon	Human
Enterocytozoon bieneusi	C108B	A/Ind3/Ind4/KIN-2/Peru1	Cameroon	Human
Enterocytozoon bieneusi	PSH228	A/Ind3/Ind4/KIN-2/Peru1	Bangladesh	Human
Enterocytozoon bieneusi	561	A/Ind3/Ind4/KIN-2/Peru1	China	Human
Enterocytozoon bieneusi	NA	A/Ind3/Ind4/KIN-2/Peru1	NA	Human
Enterocytozoon bieneusi	YPW15	A/Ind3/Ind4/KIN-2/Peru1	China	NA
Enterocytozoon bieneusi	AY315716	A/Ind3/Ind4/KIN-2/Peru1	NA	NA
Enterocytozoon bieneusi	RO-30	A/Ind3/Ind4/KIN-2/Peru1	NA	NA
Enterocytozoon bieneusi	ABB4	ABB2	China	Asiatic black bear
Enterocytozoon bieneusi	19711	ALP1	Peru:Huancavelica	Vicugna pacos
Enterocytozoon bieneusi	19712	ALP1	Peru:Huancavelica	Vicugna pacos
Enterocytozoon bieneusi	20768	ALP1	Peru:Puno	Vicugna pacos
Enterocytozoon bieneusi	20769	ALP1	Peru:Puno	Vicugna pacos
Enterocytozoon bieneusi	18190	ALP1	Peru:Cuzco	Vicugna pacos
Enterocytozoon bieneusi	19706	ALP1	Peru:Cuzco	Vicugna pacos
Enterocytozoon bieneusi	19705	ALP1	Peru:Cuzco	Vicugna pacos
Enterocytozoon bieneusi	19707	ALP1	Peru:Cuzco	Vicugna pacos
Enterocytozoon bieneusi	18174	ALP1	Peru:Cuzco	Vicugna pacos
Enterocytozoon bieneusi	20770	ALP1	Peru:Puno	Vicugna pacos
Enterocytozoon bieneusi	20776	ALP1	Peru:Puno	Vicugna pacos
Enterocytozoon bieneusi	20772	ALP1	Peru:Puno	Vicugna pacos
Enterocytozoon bieneusi	20774	ALP1	Peru:Puno	Vicugna pacos
Enterocytozoon bieneusi	20773	ALP1	Peru:Puno	Vicugna pacos
Enterocytozoon bieneusi	20775	ALP1	Peru:Puno	Vicugna pacos
Enterocytozoon bieneusi	19714	ALP1	Peru:Huancavelica	Vicugna pacos
Enterocytozoon bieneusi	19717	ALP1	Peru:Huancavelica	Vicugna pacos
Enterocytozoon bieneusi	19716	ALP1	Peru:Huancavelica	Vicugna pacos
Enterocytozoon bieneusi	19715	ALP1	Peru:Huancavelica	Vicugna pacos
Enterocytozoon bieneusi	20778	ALP1	Peru:Puno	Vicugna pacos
Enterocytozoon bieneusi	19718	ALP1	Peru:Huancavelica	Vicugna pacos
Enterocytozoon bieneusi	19720	ALP1	Peru:Huancavelica	Vicugna pacos
Enterocytozoon bieneusi	20779	ALP1	Peru:Puno	Vicugna pacos
Enterocytozoon bieneusi	20777	ALP1	Peru:Puno	Vicugna pacos
Enterocytozoon bieneusi	19721	ALP1	Peru:Huancavelica	Vicugna pacos
Enterocytozoon bieneusi	20759	ALP1	Peru:Puno	Vicugna pacos
Enterocytozoon bieneusi	20763	ALP1	Peru:Puno	Vicugna pacos
Enterocytozoon bieneusi	20757	ALP1	Peru:Puno	Vicugna pacos
Enterocytozoon bieneusi	20760	ALP1	Peru:Puno	Vicugna pacos
Enterocytozoon bieneusi	20762	ALP1	Peru:Puno	Vicugna pacos
Enterocytozoon bieneusi	20758	ALP1	Peru:Puno	Vicugna pacos
Enterocytozoon bieneusi	20761	ALP1	Peru:Puno	Vicugna pacos
Enterocytozoon bieneusi	19723	ALP1	Peru:Huancavelica	Vicugna pacos
Enterocytozoon bieneusi	19724	ALP1	Peru:Huancavelica	Vicugna pacos
Enterocytozoon bieneusi	19722	ALP1	Peru:Huancavelica	Vicugna pacos
Enterocytozoon bieneusi	22377	ALP1	Peru:Huancavelica	Vicugna pacos
Enterocytozoon bieneusi	20766	ALP1	Peru:Puno	Vicugna pacos
Enterocytozoon bieneusi	20754	ALP1	Peru:Puno	Vicugna pacos
Enterocytozoon bieneusi	20752	ALP1	Peru:Puno	Vicugna pacos
Enterocytozoon bieneusi	20753	ALP1	Peru:Puno	Vicugna pacos
Enterocytozoon bieneusi	20764	ALP1	Peru:Puno	Vicugna pacos
Enterocytozoon bieneusi	22333	ALP1	Peru:Huancavelica	Vicugna pacos
Enterocytozoon bieneusi	20756	ALP1	Peru:Puno	Vicugna pacos
Enterocytozoon bieneusi	20765	ALP1	Peru:Puno	Vicugna pacos
Enterocytozoon bieneusi	20767	ALP1	Peru:Puno	Vicugna pacos
Enterocytozoon bieneusi	20755	ALP1	Peru:Puno	Vicugna pacos
Enterocytozoon bieneusi	22361	ALP1	Peru:Huancavelica	Vicugna pacos
Enterocytozoon bieneusi	22371	ALP1	Peru:Huancavelica	Vicugna pacos
Enterocytozoon bieneusi	22325	ALP2	Peru:Huancavelica	Vicugna pacos
Enterocytozoon bieneusi	22337	ALP3	Peru:Huancavelica	Vicugna pacos
Enterocytozoon bieneusi	22359	ALP4	Peru:Huancavelica	Vicugna pacos
Enterocytozoon bieneusi	22363	ALP5	Peru:Huancavelica	Vicugna pacos
Enterocytozoon bieneusi	22351	ALP6	Peru:Huancavelica	Vicugna pacos
Enterocytozoon bieneusi	C155C	B/type I	Cameroon	Human
Enterocytozoon bieneusi	NA	B/type I	Australia:Sydney	Human
Enterocytozoon bieneusi	NA	B/type I	England	Human
Enterocytozoon bieneusi	GH10	BANEB1	Bangladesh	Human
Enterocytozoon bieneusi	SPC02	BANEB2	Bangladesh	Calf
Enterocytozoon bieneusi	SUH33	BANEB3	Bangladesh	Human
Enterocytozoon bieneusi	ZP-126	BANEB4	Bangladesh	Macaca mulatta tcheliensis
Enterocytozoon bieneusi	ZH-19	BANEB5	Bangladesh	Spotted deer
Enterocytozoon bieneusi	ZH-50	BANEB6	Bangladesh	Giraffe
Enterocytozoon bieneusi	ZP-136	BANEB7	Bangladesh	Macaca mulatta tcheliensis
Enterocytozoon bieneusi	ZP-175	BANEB8	Bangladesh	Macaca mulatta tcheliensis
Enterocytozoon bieneusi	32666	Bat1	Nigeria	Eidolon helvum
Enterocytozoon bieneusi	32668	Bat2	Nigeria	Eidolon helvum
Enterocytozoon bieneusi	143	BEB10	Argentina	Cattle
Enterocytozoon bieneusi	G1-J5	BEB11	Brazil	Cattle
Enterocytozoon bieneusi	G4-A22	BEB12	Brazil	Cattle
Enterocytozoon bieneusi	G1-J4	BEB13	Brazil	Cattle
Enterocytozoon bieneusi	G2-J11	BEB14	Brazil	Cattle
Enterocytozoon bieneusi	G1-J24c	BEB15	Brazil	Cattle
Enterocytozoon bieneusi	G1-J21c	BEB16	Brazil	Cattle
Enterocytozoon bieneusi	G2-J9	BEB17	Brazil	Cattle
Enterocytozoon bieneusi	J6	BEB18	Brazil	Sheep
Enterocytozoon bieneusi	C8	BEB19	Brazil	Sheep
Enterocytozoon bieneusi	7258	BEB3	NA	Cattle
Enterocytozoon bieneusi	HN1	BEB4/CHN1	China	Bos taurus
Enterocytozoon bieneusi	FarmA_6	BEB4/CHN1	Australia	Bos taurus
Enterocytozoon bieneusi	PC53	BEB4/CHN1	Bangladesh	Calf
Enterocytozoon bieneusi	Aka	BEB4/CHN1	Ethiopia	Calf
Enterocytozoon bieneusi	43252	BEB4/CHN1	China	Calve
Enterocytozoon bieneusi	DQ-2	BEB4/CHN1	China	Cattle
Enterocytozoon bieneusi	DQ-1	BEB4/CHN1	China	Cattle
Enterocytozoon bieneusi	536	BEB4/CHN1	China	Cattle
Enterocytozoon bieneusi	G1-J21a	BEB4/CHN1	Brazil	Cattle
Enterocytozoon bieneusi	133	BEB4/CHN1	Argentina	Cattle
Enterocytozoon bieneusi	7247	BEB4/CHN1	NA	Cattle
Enterocytozoon bieneusi	14385	BEB4/CHN1	China	Dairy cattle
Enterocytozoon bieneusi	415	BEB4/CHN1	China	Equus asinus
Enterocytozoon bieneusi	SW-444	BEB4/CHN1	China:Shanghai	Hylobates lar
Enterocytozoon bieneusi	ECUST22474	BEB4/CHN1	China	NA
Enterocytozoon bieneusi	28	BEB4/CHN1	China	Yak
Enterocytozoon bieneusi	89	BEB4/CHN1	China	Yak
Enterocytozoon bieneusi	ECUST20911	BEB4/CHN1	China	Yak
Enterocytozoon bieneusi	6157	BEB5	NA	Cattle
Enterocytozoon bieneusi	4820	BEB5 variant	NA	Cattle
Enterocytozoon bieneusi	HNSM03	BEB5 variant	China	Trogopterus xanthipes
Enterocytozoon bieneusi	CDZ09	BEB6/SH5	China	Alpaca
Enterocytozoon bieneusi	HN9	BEB6/SH5	China	Bos taurus
Enterocytozoon bieneusi	SCB05	BEB6/SH5	China	Budgerigar
Enterocytozoon bieneusi	bqy9	BEB6/SH5	China:Shaanxi	Budorcas taxicolor bedfordi
Enterocytozoon bieneusi	bqy7	BEB6/SH5	China:Shaanxi	Budorcas taxicolor bedfordi
Enterocytozoon bieneusi	bqy6/2	BEB6/SH5	China:Shaanxi	Budorcas taxicolor bedfordi
Enterocytozoon bieneusi	bqy5	BEB6/SH5	China:Shaanxi	Budorcas taxicolor bedfordi
Enterocytozoon bieneusi	bqy3	BEB6/SH5	China:Shaanxi	Budorcas taxicolor bedfordi
Enterocytozoon bieneusi	bqy10/3	BEB6/SH5	China:Shaanxi	Budorcas taxicolor bedfordi
Enterocytozoon bieneusi	bqy6	BEB6/SH5	China:Shaanxi	Budorcas taxicolor bedfordi
Enterocytozoon bieneusi	bqy2	BEB6/SH5	China:Shaanxi	Budorcas taxicolor bedfordi
Enterocytozoon bieneusi	bqy28	BEB6/SH5	China:Shaanxi	Budorcas taxicolor bedfordi
Enterocytozoon bieneusi	bQY10	BEB6/SH5	China:Shaanxi	Budorcas taxicolor bedfordi
Enterocytozoon bieneusi	SPC40	BEB6/SH5	Bangladesh	Calf
Enterocytozoon bieneusi	5C-37	BEB6/SH5	China	Cat
Enterocytozoon bieneusi	NA	BEB6/SH5	the eastern United States	Cattle
Enterocytozoon bieneusi	S25	BEB6/SH5	Japan:Turkey	Cattle
Enterocytozoon bieneusi	30	BEB6/SH5	China	Chinchillas
Enterocytozoon bieneusi	SW-397	BEB6/SH5	China	Cygnus cygnus
Enterocytozoon bieneusi	ED-43	BEB6/SH5	China	Elaphurus davidianus
Enterocytozoon bieneusi	41	BEB6/SH5	China	Equus asinus
Enterocytozoon bieneusi	E.bieneusigoat5	BEB6/SH5	China	Goat
Enterocytozoon bieneusi	XAc38	BEB6/SH5	China	Goat
Enterocytozoon bieneusi	CDZ07	BEB6/SH5	China	Hog deer
Enterocytozoon bieneusi	23	BEB6/SH5	China	Horse
Enterocytozoon bieneusi	FY44	BEB6/SH5	China	Human
Enterocytozoon bieneusi	ECUST1979	BEB6/SH5	China	Human
Enterocytozoon bieneusi	Chan	BEB6/SH5	Ethiopia	Lamb
Enterocytozoon bieneusi	CH-353	BEB6/SH5	China:Changsha	Macaca mulatta
Enterocytozoon bieneusi	SFM-16	BEB6/SH5	China	Macaca mulatta tcheliensis
Enterocytozoon bieneusi	Sheep331	BEB6/SH5	Sweden	Ovis aries
Enterocytozoon bieneusi	CDZ02	BEB6/SH5	China	Red deer
Enterocytozoon bieneusi	261	BEB6/SH5	China:Jilin	Red deer
Enterocytozoon bieneusi	JSH8	BEB6/SH5	China:Gansu	Rhinopithecus roxellana
Enterocytozoon bieneusi	JSH13	BEB6/SH5	China	Rhinopithecus roxellana
Enterocytozoon bieneusi	JSH11	BEB6/SH5	China	Rhinopithecus roxellana
Enterocytozoon bieneusi	JSH9	BEB6/SH5	China	Rhinopithecus roxellana
Enterocytozoon bieneusi	JSH8	BEB6/SH5	China	Rhinopithecus roxellana
Enterocytozoon bieneusi	KS20	BEB6/SH5	Japan:Turkey	Sheep
Enterocytozoon bieneusi	SLXMY18	BEB6/SH5	China:Yunnan	Sheep
Enterocytozoon bieneusi	A6	BEB6/SH5	Brazil	Sheep
Enterocytozoon bieneusi	33918	BEB6/SH5	China	Sheep
Enterocytozoon bieneusi	SD7	BEB6/SH5	China	Sika deer
Enterocytozoon bieneusi	sika	BEB6/SH5	China	Sika deer
Enterocytozoon bieneusi	CDZ11	BEB6/SH5	China	Sika deer
Enterocytozoon bieneusi	400	BEB6/SH5	China:Henan	Sika deer
Enterocytozoon bieneusi	159	BEB6/SH5	China:Jilin	Sika deer
Enterocytozoon bieneusi	NA	BEB6/SH5	China	Sika deer
Enterocytozoon bieneusi	374	BEB6/SH5	China	Tibetan sheep
Enterocytozoon bieneusi	ECUST20389	BEB6/SH5	China	Tibetan sheep
Enterocytozoon bieneusi	18195	BEB6/SH5	Peru:Huancavelica	Vicugna pacos
Enterocytozoon bieneusi	1394	BEB6/SH5	China	Yak
Enterocytozoon bieneusi	ECUST20551	BEB6/SH5	China	Yak
Enterocytozoon bieneusi	NA	BEB7	the eastern United States	Cattle
Enterocytozoon bieneusi	NA	BEB7	USA	Dairy cattle
Enterocytozoon bieneusi	J5	BEB7	Brazil	Sheep
Enterocytozoon bieneusi	13	BEB8/CM19	USA	Beef cattle
Enterocytozoon bieneusi	FarmA_14	BEB8/CM19	Australia	Bos taurus
Enterocytozoon bieneusi	FarmA_20	BEB8/CM19	Australia	Bos taurus
Enterocytozoon bieneusi	Chanc	BEB8/CM19	Ethiopia	Calf
Enterocytozoon bieneusi	G1-J24b	BEB8/CM19	Brazil	Cattle
Enterocytozoon bieneusi	95	BEB8/CM19	China	Golden snub-nosed monkey
Enterocytozoon bieneusi	252	BEB9	USA	Beef cattle
Enterocytozoon bieneusi	13	BLC1	China	Bullfrog
Enterocytozoon bieneusi	236	BLC10	China	Bullfrog
Enterocytozoon bieneusi	244	BLC11	China	Bullfrog
Enterocytozoon bieneusi	253	BLC12	China	Bullfrog
Enterocytozoon bieneusi	294	BLC13	China	Bullfrog
Enterocytozoon bieneusi	257	BLC14	China	Bullfrog
Enterocytozoon bieneusi	260	BLC15	China	Bullfrog
Enterocytozoon bieneusi	265	BLC16	China	Bullfrog
Enterocytozoon bieneusi	269	BLC17	China	Bullfrog
Enterocytozoon bieneusi	285	BLC18	China	Bullfrog
Enterocytozoon bieneusi	287	BLC19	China	Bullfrog
Enterocytozoon bieneusi	290	BLC2	China	Bullfrog
Enterocytozoon bieneusi	57	BLC3	China	Bullfrog
Enterocytozoon bieneusi	67	BLC4	China	Bullfrog
Enterocytozoon bieneusi	98	BLC5	China	Bullfrog
Enterocytozoon bieneusi	117	BLC6	China	Bullfrog
Enterocytozoon bieneusi	146	BLC7	China	Bullfrog
Enterocytozoon bieneusi	164	BLC8	China	Bullfrog
Enterocytozoon bieneusi	172	BLC9	China	Bullfrog
Enterocytozoon bieneusi	177	BR1	China	Bamboo rat
Enterocytozoon bieneusi	211	BR2	China	Bamboo rat
Enterocytozoon bieneusi	BSH4	BSH	China	Cercopithecus neglectus
Enterocytozoon bieneusi	BSH3	BSH	China	Cercopithecus neglectus
Enterocytozoon bieneusi	6071	C/type II	Rwanda	Gorilla beringei beringei
Enterocytozoon bieneusi	NA	C/type II	NA	Human
Enterocytozoon bieneusi	L10	C/type II	Poland	Red fox
Enterocytozoon bieneusi	Send	CAF1/KIN-1	Ethiopia	Calf
Enterocytozoon bieneusi	HNZM9	CAF1/KIN-1	China	Goat
Enterocytozoon bieneusi	G0084	CAF1/KIN-1	Gabon	Human
Enterocytozoon bieneusi	RO-7	CAF1/KIN-1	NA	NA
Enterocytozoon bieneusi	ZJ-32	CAF1/KIN-1	China	Pig
Enterocytozoon bieneusi	NA	CAF1/KIN-1	China	Sika deer
Enterocytozoon bieneusi	Cha022	CAF2	Cameroon	Cat
Enterocytozoon bieneusi	G0484	CAF2	Gabon	Human
Enterocytozoon bieneusi	G0577	CAF3	Gabon	Human
Enterocytozoon bieneusi	G0475	CAF4	Gabon	Human
Enterocytozoon bieneusi	C022K	CAF4	Cameroon	Human
Enterocytozoon bieneusi	NA	CAM1	China:Xinjiang	Camelus bactrianus
Enterocytozoon bieneusi	NA	CAM2	China:Xinjiang	Camelus bactrianus
Enterocytozoon bieneusi	NA	CAM3	China:Xinjiang	Camelus bactrianus
Enterocytozoon bieneusi	NA	CAM4	China:Xinjiang	Camelus bactrianus
Enterocytozoon bieneusi	NA	CAM5	China:Xinjiang	Camelus bactrianus
Enterocytozoon bieneusi	NA	CAM6	China:Xinjiang	Camelus bactrianus
Enterocytozoon bieneusi	CCSY225	CC-1	China	Chicken
Enterocytozoon bieneusi	4C-4	CC1/CHG16	China	Cat
Enterocytozoon bieneusi	YNWMS28	CC1/CHG16	China	Goat
Enterocytozoon bieneusi	PS-C11	CC2	China	Cat
Enterocytozoon bieneusi	PS-C9	CC3	China	Cat
Enterocytozoon bieneusi	PS-C7	CC4	China	Cat
Enterocytozoon bieneusi	1238	CC4	China	Cattle
Enterocytozoon bieneusi	CBM14	CC4	China	NA
Enterocytozoon bieneusi	GP-24	CD1	China	Dog
Enterocytozoon bieneusi	PSD-20	CD2	China	Dog
Enterocytozoon bieneusi	SD-65	CD3	China	Dog
Enterocytozoon bieneusi	ZD-307	CD4	China	Dog
Enterocytozoon bieneusi	ZD-380	CD5	China	Dog
Enterocytozoon bieneusi	ZZDC39-CD6	CD6/CHG14	China	Dairy cattle
Enterocytozoon bieneusi	Zdog-2	CD6/CHG14	China	Dog
Enterocytozoon bieneusi	HNKF24	CD6/CHG14	China	Goat
Enterocytozoon bieneusi	SX107	CD6/CHG14	China	Goat
Enterocytozoon bieneusi	112	CD6/CHG14	China	Golden snub-nosed monkey
Enterocytozoon bieneusi	24	CD7	China	Bactrian camel
Enterocytozoon bieneusi	PSD-6	CD7	China	Dog
Enterocytozoon bieneusi	85	CD7	China	NA
Enterocytozoon bieneusi	88	CD7	China	Sika deer
Enterocytozoon bieneusi	81	CD7	China	White-lipped deer
Enterocytozoon bieneusi	XD-3	CD8	China	Dog
Enterocytozoon bieneusi	SC4	CD9	China	Cat
Enterocytozoon bieneusi	SW-352	CD9	China	Cygnus cygnus
Enterocytozoon bieneusi	XD-9	CD9	China	Dog
Enterocytozoon bieneusi	SCYA01	CE01	China	Callosciurus erythraeus
Enterocytozoon bieneusi	SCYA08	CE03	China	Callosciurus erythraeus
Enterocytozoon bieneusi	NA	CEbA	Korea	Dairy cattle
Enterocytozoon bieneusi	NA	CEbA	NA	NA
Enterocytozoon bieneusi	NA	CEbD	Korea	Dairy cattle
Enterocytozoon bieneusi	NA	CEbF	Korea	Dairy cattle
Enterocytozoon bieneusi	Gs 407	CGC1	China	Cattle
Enterocytozoon bieneusi	Gs 1002	CGC2	China	Cattle
Enterocytozoon bieneusi	Gs 275	CGC3	China	Cattle
Enterocytozoon bieneusi	467	CGS1	China	Sheep
Enterocytozoon bieneusi	NA	CH5	China	Pig
Enterocytozoon bieneusi	116-Alpaca-CHALT1	CHALT1	China:Zhengou	Alpaca
Enterocytozoon bieneusi	49-Lion-CHALT1-n2	CHALT1	China:Zhengzhou	Lion
Enterocytozoon bieneusi	50-White-Tiger-CHALT1	CHALT1	China:Zhengzhou	White tiger
Enterocytozoon bieneusi	ABB3	CHB1/ABB1	China	Asiatic black bear
Enterocytozoon bieneusi	ABB1	CHB1/ABB1	China	Asiatic black bear
Enterocytozoon bieneusi	BFX01	CHB1/ABB1	China	Asiatic black bear
Enterocytozoon bieneusi	145-Black-Bear-CHB1-n2	CHB1/ABB1	China:Zhengzhou	Black bear
Enterocytozoon bieneusi	BFX20	CHB1/ABB1	China	Brown bear
Enterocytozoon bieneusi	SCB01	CHB1/ABB1	China	Budgerigar
Enterocytozoon bieneusi	CRBGPB11	CHB1/ABB1	China	Giant panda
Enterocytozoon bieneusi	BFX21	CHB1/ABB1	China	NA
Enterocytozoon bieneusi	BFX19	CHB1/ABB1	China	Ring-tailed lemur
Enterocytozoon bieneusi	CDZ03	CHB1/ABB1	China	Sun bear
Enterocytozoon bieneusi	CDZ14	CHB1/ABB1	China	Tibetan blue bear
Enterocytozoon bieneusi	ZMDC53-CHC1	CHC1	China	Dairy cattle
Enterocytozoon bieneusi	C154	CHC10	China	Cattle
Enterocytozoon bieneusi	C155	CHC11	China	Cattle
Enterocytozoon bieneusi	C183	CHC12	China	Cattle
Enterocytozoon bieneusi	C185	CHC13	China	Cattle
Enterocytozoon bieneusi	C186	CHC14	China	Cattle
Enterocytozoon bieneusi	C204	CHC15	China	Cattle
Enterocytozoon bieneusi	C277	CHC16	China	Cattle
Enterocytozoon bieneusi	24156	CHC17	China	Cattle
Enterocytozoon bieneusi	ZMDC55-CHC2	CHC2	China	Dairy cattle
Enterocytozoon bieneusi	NXDC711-CHC3	CHC3	China	Dairy cattle
Enterocytozoon bieneusi	NXDC738-CHC4	CHC4	China	Dairy cattle
Enterocytozoon bieneusi	NXDC752-CHC5	CHC5	China	Dairy cattle
Enterocytozoon bieneusi	12ABFY	CHC5	China:Sichuan	Wild boar
Enterocytozoon bieneusi	186	CHC6	China	Cattle
Enterocytozoon bieneusi	401	CHC7	China	Cattle
Enterocytozoon bieneusi	HN3	CHC8	China	Bos taurus
Enterocytozoon bieneusi	HN2	CHC8	China	Bos taurus
Enterocytozoon bieneusi	223	CHC8	China	Cattle
Enterocytozoon bieneusi	E.bieneusisheep6	CHC8	China	Sheep
Enterocytozoon bieneusi	853	CHC8	China	Tibetan cattle
Enterocytozoon bieneusi	753	CHC8	China	Yak
Enterocytozoon bieneusi	C41	CHC9	China	Cattle
Enterocytozoon bieneusi	AH5	CHD1	China	Dog
Enterocytozoon bieneusi	AH4	CHD2	China	Dog
Enterocytozoon bieneusi	AH3	CHD3	China	Dog
Enterocytozoon bieneusi	132-Big-ear-sheep-CHG1	CHG1	China:Zhengzhou	Big ear sheep
Enterocytozoon bieneusi	E.bieneusigoat3	CHG1	China	Goat
Enterocytozoon bieneusi	Ab11	CHG1	China	Goat
Enterocytozoon bieneusi	HNSM18	CHG1	China	Goat
Enterocytozoon bieneusi	108	CHG1	China	Golden snub-nosed monkey
Enterocytozoon bieneusi	YSXMY28	CHG1	China:Yunnan	Sheep
Enterocytozoon bieneusi	HNZM21	CHG10	China	Goat
Enterocytozoon bieneusi	HNZM54	CHG11	China	Goat
Enterocytozoon bieneusi	HNZMD19	CHG13	China	Goat
Enterocytozoon bieneusi	YNHX24	CHG17	China	Goat
Enterocytozoon bieneusi	HNZMD20	CHG18	China	Goat
Enterocytozoon bieneusi	YNMB35	CHG19	China	Goat
Enterocytozoon bieneusi	109	CHG19	China	Horse
Enterocytozoon bieneusi	LY6	CHG19	China	Pig
Enterocytozoon bieneusi	2115	CHG19	China	Tibetan sheep
Enterocytozoon bieneusi	15ABJY	CHG19	China:Sichuan	Wild boar
Enterocytozoon bieneusi	ZZDC187-CHG2	CHG2/CHG12	China	Dairy cattle
Enterocytozoon bieneusi	CQ9	CHG2/CHG12	China	Goat
Enterocytozoon bieneusi	Pd54	CHG2/CHG12	China	Goat
Enterocytozoon bieneusi	HNZM19	CHG2/CHG12	China	Goat
Enterocytozoon bieneusi	HNZM4	CHG20	China	Goat
Enterocytozoon bieneusi	HNLS56	CHG22	China	Goat
Enterocytozoon bieneusi	SX61	CHG24	China	Goat
Enterocytozoon bieneusi	HNGY8	CHG25	China	Goat
Enterocytozoon bieneusi	ZZDC190-CHG3	CHG3	China	Dairy cattle
Enterocytozoon bieneusi	E.bieneusigoat4	CHG3	China	Goat
Enterocytozoon bieneusi	NJNPSY65	CHG3	China:Yunnan	Goat
Enterocytozoon bieneusi	HNSC9	CHG3	China	Goat
Enterocytozoon bieneusi	HNZZ21	CHG3	China	Sheep
Enterocytozoon bieneusi	HNZZ6	CHG4	China	Sheep
Enterocytozoon bieneusi	HNZM55	CHG5	China	Goat
Enterocytozoon bieneusi	HNZM26	CHG6	China	Goat
Enterocytozoon bieneusi	HNZM46	CHG7	China	Goat
Enterocytozoon bieneusi	HNZM49	CHG8	China	Goat
Enterocytozoon bieneusi	SCC16	CHG9	China	Chipmunk
Enterocytozoon bieneusi	HNZM53	CHG9	China	Goat
Enterocytozoon bieneusi	72-White-Kangaroo-CHK1-n2	CHK1	China:Zhengzhou	White kangaroo
Enterocytozoon bieneusi	74-Gray-Kangaroo-CHK2-n3	CHK2	China:Zhengzhou	Gray kangaroo
Enterocytozoon bieneusi	14476	CHN11/WCY-1	China	Water buffalo
Enterocytozoon bieneusi	18413	CHN11/WCY-1	China	Yak
Enterocytozoon bieneusi	77	CHN11/WCY-1	China	Yak
Enterocytozoon bieneusi	18163	CHN12	China	Yak
Enterocytozoon bieneusi	ECUST20399	CHN13	China	Yak
Enterocytozoon bieneusi	ECUST20995	CHN14	China	Yak
Enterocytozoon bieneusi	ECUST21117	CHN15	China	NA
Enterocytozoon bieneusi	ECUST21299	CHN4	China	NA
Enterocytozoon bieneusi	261	CHN6	China	Human
Enterocytozoon bieneusi	HE-45	CHN-B1	China	Siberian crane
Enterocytozoon bieneusi	Y-6	CHN-B2	China	Duck
Enterocytozoon bieneusi	E-28	CHN-B3	China	Goose
Enterocytozoon bieneusi	NA	CHN-DC1	China	Dairy cattle
Enterocytozoon bieneusi	F155	CHN-DC1	China	Fox
Enterocytozoon bieneusi	NA	CHN-DC1	China	Raccoon dog
Enterocytozoon bieneusi	NA	CHN-DC1	China	Sika deer
Enterocytozoon bieneusi	NA	CHN-DC3	China	Dairy cattle
Enterocytozoon bieneusi	NA	CHNF1	China	Raccoon dog
Enterocytozoon bieneusi	NA	CHN-H1	China	Human
Enterocytozoon bieneusi	NA	CHN-H2	China	Human
Enterocytozoon bieneusi	NA	CHN-H3	China	Human
Enterocytozoon bieneusi	TT-16	CHN-RR1	China	Oryctolagus cuniculus breed Rex
Enterocytozoon bieneusi	TT-6	CHN-RR2	China	Oryctolagus cuniculus breed Rex
Enterocytozoon bieneusi	TT-52	CHN-RR3	China	Oryctolagus cuniculus breed Rex
Enterocytozoon bieneusi	227-Peacock-CHP1	CHP1	China:Zhengzhou	Peacock
Enterocytozoon bieneusi	56	CHPM1	China	Patas monkey
Enterocytozoon bieneusi	HNPDS27	CHS10	China	Sheep
Enterocytozoon bieneusi	HLJ26	CHS11	China	Sheep
Enterocytozoon bieneusi	ECUST20350	CHS13	China	Tibetan sheep
Enterocytozoon bieneusi	ECUST20348	CHS15	China	Tibetan sheep
Enterocytozoon bieneusi	ECUST20354	CHS16	China	Tibetan sheep
Enterocytozoon bieneusi	ECUST20474	CHS17	China	Tibetan sheep
Enterocytozoon bieneusi	HNDF31	CHS3	China	Sheep
Enterocytozoon bieneusi	524	CHS3	China	Tibetan sheep
Enterocytozoon bieneusi	HNDF5	CHS5	China	Sheep
Enterocytozoon bieneusi	HNAY17	CHS6	China	Sheep
Enterocytozoon bieneusi	XCc11	CHS7	China	Goat
Enterocytozoon bieneusi	HLJ11	CHS7	China	Sheep
Enterocytozoon bieneusi	HLJ12	CHS8	China	Sheep
Enterocytozoon bieneusi	46	CHS9	China	Bactrian camel
Enterocytozoon bieneusi	CDZ06	CHS9	China	Blackbuck
Enterocytozoon bieneusi	CDZ08	CHS9	China	Hog deer
Enterocytozoon bieneusi	HLJ29	CHS9	China	Sheep
Enterocytozoon bieneusi	1	CHV1	China	NA
Enterocytozoon bieneusi	4	CHV2	China	NA
Enterocytozoon bieneusi	595	CHV3	China	NA
Enterocytozoon bieneusi	374	CHV4	China	NA
Enterocytozoon bieneusi	80	CHWD1	China	White-lipped deer
Enterocytozoon bieneusi	SCC61	CHY1	China	Chipmunk
Enterocytozoon bieneusi	127-Yark-CHY1	CHY1	China:Zhengzhou	Yak
Enterocytozoon bieneusi	BZ-306	CM10	China:Beijing	Lemur catta
Enterocytozoon bieneusi	BZ-302	CM11	China:Beijing	Lemur catta
Enterocytozoon bieneusi	CH-324	CM12	China:Changsha	Macaca mulatta
Enterocytozoon bieneusi	CH-327	CM13	China:Changsha	Macaca mulatta
Enterocytozoon bieneusi	CH-333	CM14	China:Changsha	Macaca mulatta
Enterocytozoon bieneusi	SZ-425	CM15	China:Shanghai	Trachypithecus francoisi
Enterocytozoon bieneusi	SZ-434	CM16	China:Shanghai	Lemur catta
Enterocytozoon bieneusi	SW-487	CM18	China:Shanghai	Lemur catta
Enterocytozoon bieneusi	GD-9	CM2	China	Cynomolgus monkey
Enterocytozoon bieneusi	CBM120	CM2	China	NA
Enterocytozoon bieneusi	96	CM20	China	Golden snub-nosed monkey
Enterocytozoon bieneusi	YSXSY157	CM21	China:Yunnan	Goat
Enterocytozoon bieneusi	178	CM21	China	Golden snub-nosed monkey
Enterocytozoon bieneusi	GD-33	CM3	China	Cynomolgus monkey
Enterocytozoon bieneusi	52	CM4/CHG21	China	Black-and-white colobus monkey
Enterocytozoon bieneusi	HNSM7	CM4/CHG21	China	Goat
Enterocytozoon bieneusi	S-147	CM4/CHG21	China	Golden snub-nosed monkey
Enterocytozoon bieneusi	TS-194	CM4/CHG21	China:Taiyuan	Night monkey
Enterocytozoon bieneusi	LY-55	CM5	China	Macaca mulatta tcheliensis
Enterocytozoon bieneusi	ZZDC159-COS-I	CM7/CHS14/COS-I	China	Dairy cattle
Enterocytozoon bieneusi	ED-10	CM7/CHS14/COS-I	China	Elaphurus davidianus
Enterocytozoon bieneusi	XAa8	CM7/CHS14/COS-I	China	Goat
Enterocytozoon bieneusi	192	CM7/CHS14/COS-I	China	Horse
Enterocytozoon bieneusi	Chan	CM7/CHS14/COS-I	Ethiopia	Lamb
Enterocytozoon bieneusi	JFM-91	CM7/CHS14/COS-I	China	Macaca mulatta tcheliensis
Enterocytozoon bieneusi	33919	CM7/CHS14/COS-I	China	Sheep
Enterocytozoon bieneusi	HNZZ26	CM7/CHS14/COS-I	China	Sheep
Enterocytozoon bieneusi	E.bieneusisheep4	CM7/CHS14/COS-I	China	Sheep
Enterocytozoon bieneusi	NA	CM7/CHS14/COS-I	China	Sheep
Enterocytozoon bieneusi	429	CM7/CHS14/COS-I	China:Henan	Sika deer
Enterocytozoon bieneusi	366	CM7/CHS14/COS-I	China	Tibetan sheep
Enterocytozoon bieneusi	ECUST20351	CM7/CHS14/COS-I	China	Tibetan sheep
Enterocytozoon bieneusi	ECUST20344	CM7/CHS14/COS-I	China	Tibetan sheep
Enterocytozoon bieneusi	ECUST20544	CM7/CHS14/COS-I	China	Yak
Enterocytozoon bieneusi	8	CM8	China	Horse
Enterocytozoon bieneusi	ED1017	CM8	China	Human
Enterocytozoon bieneusi	SH-8	CM8	China:Shijiazhuang	Macaca mulatta
Enterocytozoon bieneusi	TS-230	CM9	China:Taiyuan	Pan troglodytes
Enterocytozoon bieneusi	CBM64	CMB1	China	NA
Enterocytozoon bieneusi	CBM109	CMB2	China:Beijing	Macaques
Enterocytozoon bieneusi	NA	COG-I	China	Goat
Enterocytozoon bieneusi	NA	col01	Spain	Pigeon
Enterocytozoon bieneusi	NA	col02	Spain	Pigeon
Enterocytozoon bieneusi	NA	col03	Spain	Pigeon
Enterocytozoon bieneusi	NA	col04	Spain	Pigeon
Enterocytozoon bieneusi	NA	col05	Spain	Pigeon
Enterocytozoon bieneusi	NA	col06	Spain	Pigeon
Enterocytozoon bieneusi	NA	col07	Spain	Pigeon
Enterocytozoon bieneusi	SLXMY114	COS#n	China:Yunnan	Sheep
Enterocytozoon bieneusi	NJNPMY3	COS#o	China:Yunnan	Sheep
Enterocytozoon bieneusi	ED-3	COS-II	China	Elaphurus davidianus
Enterocytozoon bieneusi	E.bieneusigoat6	COS-II	China	Goat
Enterocytozoon bieneusi	Hole	COS-II	Ethiopia	Lamb
Enterocytozoon bieneusi	NA	COS-II	China	Sheep
Enterocytozoon bieneusi	NA	COS-III	China	Sheep
Enterocytozoon bieneusi	NA	COS-IV	China	Sheep
Enterocytozoon bieneusi	NA	COS-V	China	Sheep
Enterocytozoon bieneusi	NA	COS-VI	China	Sheep
Enterocytozoon bieneusi	NA	COS-VII	China	Sheep
Enterocytozoon bieneusi	13	CQR1	China	NA
Enterocytozoon bieneusi	35	CQR2	China	NA
Enterocytozoon bieneusi	69	CQR3	China	NA
Enterocytozoon bieneusi	SGX-13	CRep-1	China	Naja naja
Enterocytozoon bieneusi	SGX-100	CRep-2	China	Ptyas mucosus
Enterocytozoon bieneusi	SGX-116	CRep-3	China	Ptyas mucosus
Enterocytozoon bieneusi	SGX-119	CRep-4	China	Ptyas mucosus
Enterocytozoon bieneusi	CBS41	CRep-5	China	Snake
Enterocytozoon bieneusi	CBS156	CRep-6	China	Snake
Enterocytozoon bieneusi	CBS421	CRep-7	China	Snake
Enterocytozoon bieneusi	CBS427	CRep-8	China	Snake
Enterocytozoon bieneusi	BZ-297	CS-1	China:Beijing	Chlorocebus sabaeus
Enterocytozoon bieneusi	147	CS-1	China	Horse
Enterocytozoon bieneusi	NA	CS-1	China	Pig
Enterocytozoon bieneusi	C8	CS-1	Brazil	Pig
Enterocytozoon bieneusi	CSHB80	CS-1	China	Pig
Enterocytozoon bieneusi	QPI100	CS-10	NA	Pig
Enterocytozoon bieneusi	CSHB60	CS-2	China	Pig
Enterocytozoon bieneusi	CSHB76	CS-3	China	Pig
Enterocytozoon bieneusi	41	CS-4/CM6/RWSH2	China	Horse
Enterocytozoon bieneusi	47	CS-4/CM6/RWSH2	China	Horse
Enterocytozoon bieneusi	JFM-59	CS-4/CM6/RWSH2	China	Macaca mulatta tcheliensis
Enterocytozoon bieneusi	19373	CS-4/CM6/RWSH2	China	NA
Enterocytozoon bieneusi	NA	CS-4/CM6/RWSH2	China	Pig
Enterocytozoon bieneusi	NA	CS-4/CM6/RWSH2	China	Pig
Enterocytozoon bieneusi	CSHB161	CS-4/CM6/RWSH2	China	Pig
Enterocytozoon bieneusi	CSHB167	CS-5	China	Pig
Enterocytozoon bieneusi	CSHB193	CS-6	China	Pig
Enterocytozoon bieneusi	NA	CS-7	China	Pig
Enterocytozoon bieneusi	CSHB220	CS-7	China	Pig
Enterocytozoon bieneusi	1	CS-8/CHS12	China	NA
Enterocytozoon bieneusi	CSHB211	CS-8/CHS12	China	Pig
Enterocytozoon bieneusi	HNPDS3	CS-8/CHS12	China	Sheep
Enterocytozoon bieneusi	NA	CS-9	China	Pig
Enterocytozoon bieneusi	CSCC072	CS-9	China	Pig
Enterocytozoon bieneusi	SW-104	CSW1	China	Cygnus cygnus
Enterocytozoon bieneusi	SW-105	CSW2	China	Cygnus cygnus
Enterocytozoon bieneusi	SW-242	CSW3	China	Cygnus cygnus
Enterocytozoon bieneusi	Ab3	CSX1	China	Calve
Enterocytozoon bieneusi	G1	CSX3	China	Calve
Enterocytozoon bieneusi	1242	CTS1	China	Tibetan sheep
Enterocytozoon bieneusi	1584	CTS2	China	Tibetan sheep
Enterocytozoon bieneusi	1961	CTS3	China	Tibetan sheep
Enterocytozoon bieneusi	172	CXJH1	China	Human
Enterocytozoon bieneusi	265	CXJH2	China	Human
Enterocytozoon bieneusi	267	CXJH3	China	Human
Enterocytozoon bieneusi	2265	CZ1	Czech Republic	Human
Enterocytozoon bieneusi	2226	CZ2	Czech Republic	Human
Enterocytozoon bieneusi	B1258	CZ3	Algeria	Horse
Enterocytozoon bieneusi	2288	CZ3	Czech Republic	Human
Enterocytozoon bieneusi	CDZ04	D/CEbC/NCF7/Peru9/PigEBITS9/PtEb VI/SHW1/WL8	China	African lion
Enterocytozoon bieneusi	98	D/CEbC/NCF7/Peru9/PigEBITS9/PtEb VI/SHW1/WL8	Brazil	Anser cygnoides
Enterocytozoon bieneusi	17-M-12F	D/CEbC/NCF7/Peru9/PigEBITS9/PtEb VI/SHW1/WL8	Poland	Apodemus agrarius
Enterocytozoon bieneusi	55-M-11S	D/CEbC/NCF7/Peru9/PigEBITS9/PtEb VI/SHW1/WL8	Poland	Apodemus agrarius
Enterocytozoon bieneusi	2-MD-12F	D/CEbC/NCF7/Peru9/PigEBITS9/PtEb VI/SHW1/WL8	Poland	Apodemus flavicollis
Enterocytozoon bieneusi	2-MD-12S	D/CEbC/NCF7/Peru9/PigEBITS9/PtEb VI/SHW1/WL8	Poland	Apodemus flavicollis
Enterocytozoon bieneusi	CDZ01	D/CEbC/NCF7/Peru9/PigEBITS9/PtEb VI/SHW1/WL8	China	Asian golden cat
Enterocytozoon bieneusi	17	D/CEbC/NCF7/Peru9/PigEBITS9/PtEb VI/SHW1/WL8	China	Bamboo rat
Enterocytozoon bieneusi	JZ1	D/CEbC/NCF7/Peru9/PigEBITS9/PtEb VI/SHW1/WL8	China:Shaanxi	Barking deer
Enterocytozoon bieneusi	Dqy5/1	D/CEbC/NCF7/Peru9/PigEBITS9/PtEb VI/SHW1/WL8	China:Shaanxi	Budorcas taxicolor bedfordi
Enterocytozoon bieneusi	Dqy3/2	D/CEbC/NCF7/Peru9/PigEBITS9/PtEb VI/SHW1/WL8	China:Shaanxi	Budorcas taxicolor bedfordi
Enterocytozoon bieneusi	Dqy25	D/CEbC/NCF7/Peru9/PigEBITS9/PtEb VI/SHW1/WL8	China:Shaanxi	Budorcas taxicolor bedfordi
Enterocytozoon bieneusi	Dqy3/3	D/CEbC/NCF7/Peru9/PigEBITS9/PtEb VI/SHW1/WL8	China:Shaanxi	Budorcas taxicolor bedfordi
Enterocytozoon bieneusi	Dqy2/1	D/CEbC/NCF7/Peru9/PigEBITS9/PtEb VI/SHW1/WL8	China:Shaanxi	Budorcas taxicolor bedfordi
Enterocytozoon bieneusi	Dqy24	D/CEbC/NCF7/Peru9/PigEBITS9/PtEb VI/SHW1/WL8	China:Shaanxi	Budorcas taxicolor bedfordi
Enterocytozoon bieneusi	Dqy1/2	D/CEbC/NCF7/Peru9/PigEBITS9/PtEb VI/SHW1/WL8	China:Shaanxi	Budorcas taxicolor bedfordi
Enterocytozoon bieneusi	SCYA10	D/CEbC/NCF7/Peru9/PigEBITS9/PtEb VI/SHW1/WL8	China	Callosciurus erythraeus
Enterocytozoon bieneusi	SCYA06	D/CEbC/NCF7/Peru9/PigEBITS9/PtEb VI/SHW1/WL8	China	Callosciurus erythraeus
Enterocytozoon bieneusi	SCYA05	D/CEbC/NCF7/Peru9/PigEBITS9/PtEb VI/SHW1/WL8	China	Callosciurus erythraeus
Enterocytozoon bieneusi	SCYA04	D/CEbC/NCF7/Peru9/PigEBITS9/PtEb VI/SHW1/WL8	China	Callosciurus erythraeus
Enterocytozoon bieneusi	SCYA03	D/CEbC/NCF7/Peru9/PigEBITS9/PtEb VI/SHW1/WL8	China	Callosciurus erythraeus
Enterocytozoon bieneusi	DP-2-Samsun	D/CEbC/NCF7/Peru9/PigEBITS9/PtEb VI/SHW1/WL8	Turkey:Samsun	Cat
Enterocytozoon bieneusi	DP-1-Samsun	D/CEbC/NCF7/Peru9/PigEBITS9/PtEb VI/SHW1/WL8	Turkey:Samsun	Cat
Enterocytozoon bieneusi	HZ1	D/CEbC/NCF7/Peru9/PigEBITS9/PtEb VI/SHW1/WL8	China	Cat
Enterocytozoon bieneusi	222	D/CEbC/NCF7/Peru9/PigEBITS9/PtEb VI/SHW1/WL8	China	Cattle
Enterocytozoon bieneusi	G2-E1	D/CEbC/NCF7/Peru9/PigEBITS9/PtEb VI/SHW1/WL8	Brazil	Cattle
Enterocytozoon bieneusi	29	D/CEbC/NCF7/Peru9/PigEBITS9/PtEb VI/SHW1/WL8	Argentina	Cattle
Enterocytozoon bieneusi	58	D/CEbC/NCF7/Peru9/PigEBITS9/PtEb VI/SHW1/WL8	Brazil	Chicken
Enterocytozoon bieneusi	103	D/CEbC/NCF7/Peru9/PigEBITS9/PtEb VI/SHW1/WL8	China	Chinchillas
Enterocytozoon bieneusi	SCC08	D/CEbC/NCF7/Peru9/PigEBITS9/PtEb VI/SHW1/WL8	China	Chipmunk
Enterocytozoon bieneusi	NA	D/CEbC/NCF7/Peru9/PigEBITS9/PtEb VI/SHW1/WL8	Poland	Corvus frugilegus
Enterocytozoon bieneusi	GD-1	D/CEbC/NCF7/Peru9/PigEBITS9/PtEb VI/SHW1/WL8	China	Cynomolgus monkey
Enterocytozoon bieneusi	NA	D/CEbC/NCF7/Peru9/PigEBITS9/PtEb VI/SHW1/WL8	Korea	Dairy cattle
Enterocytozoon bieneusi	SD24	D/CEbC/NCF7/Peru9/PigEBITS9/PtEb VI/SHW1/WL8	China	Dog
Enterocytozoon bieneusi	ZD-383	D/CEbC/NCF7/Peru9/PigEBITS9/PtEb VI/SHW1/WL8	China	Dog
Enterocytozoon bieneusi	NA	D/CEbC/NCF7/Peru9/PigEBITS9/PtEb VI/SHW1/WL8	China	Donkey
Enterocytozoon bieneusi	223	D/CEbC/NCF7/Peru9/PigEBITS9/PtEb VI/SHW1/WL8	China	Equus asinus
Enterocytozoon bieneusi	NA	D/CEbC/NCF7/Peru9/PigEBITS9/PtEb VI/SHW1/WL8	United Arab Emirates	Falcon
Enterocytozoon bieneusi	NA	D/CEbC/NCF7/Peru9/PigEBITS9/PtEb VI/SHW1/WL8	United Arab Emirates	Falcon
Enterocytozoon bieneusi	LS0011	D/CEbC/NCF7/Peru9/PigEBITS9/PtEb VI/SHW1/WL8	Australia	Felis catus
Enterocytozoon bieneusi	218-Fischer's-Lovebird-D	D/CEbC/NCF7/Peru9/PigEBITS9/PtEb VI/SHW1/WL8	China:Zhengzhou	Fischer's lovebird
Enterocytozoon bieneusi	F45	D/CEbC/NCF7/Peru9/PigEBITS9/PtEb VI/SHW1/WL8	China	Fox
Enterocytozoon bieneusi	F290	D/CEbC/NCF7/Peru9/PigEBITS9/PtEb VI/SHW1/WL8	China	Fox
Enterocytozoon bieneusi	5973	D/CEbC/NCF7/Peru9/PigEBITS9/PtEb VI/SHW1/WL8	USA:Maryland	Fox
Enterocytozoon bieneusi	CRBGPB35	D/CEbC/NCF7/Peru9/PigEBITS9/PtEb VI/SHW1/WL8	China	Giant panda
Enterocytozoon bieneusi	ZH-49	D/CEbC/NCF7/Peru9/PigEBITS9/PtEb VI/SHW1/WL8	Bangladesh	Giraffe
Enterocytozoon bieneusi	HNWMS27	D/CEbC/NCF7/Peru9/PigEBITS9/PtEb VI/SHW1/WL8	China	Goat
Enterocytozoon bieneusi	CDR01	D/CEbC/NCF7/Peru9/PigEBITS9/PtEb VI/SHW1/WL8	China	Golden monkey
Enterocytozoon bieneusi	CDZ17	D/CEbC/NCF7/Peru9/PigEBITS9/PtEb VI/SHW1/WL8	China	Golden snub-nosed monkey
Enterocytozoon bieneusi	111	D/CEbC/NCF7/Peru9/PigEBITS9/PtEb VI/SHW1/WL8	China	Golden snub-nosed monkey
Enterocytozoon bieneusi	BL6	D/CEbC/NCF7/Peru9/PigEBITS9/PtEb VI/SHW1/WL8	China:Shaanxi	Goral
Enterocytozoon bieneusi	BL5	D/CEbC/NCF7/Peru9/PigEBITS9/PtEb VI/SHW1/WL8	China:Shaanxi	Goral
Enterocytozoon bieneusi	BL3	D/CEbC/NCF7/Peru9/PigEBITS9/PtEb VI/SHW1/WL8	China:Shaanxi	Goral
Enterocytozoon bieneusi	BL2	D/CEbC/NCF7/Peru9/PigEBITS9/PtEb VI/SHW1/WL8	China:Shaanxi	Goral
Enterocytozoon bieneusi	BL1	D/CEbC/NCF7/Peru9/PigEBITS9/PtEb VI/SHW1/WL8	China:Shaanxi	Goral
Enterocytozoon bieneusi	6061	D/CEbC/NCF7/Peru9/PigEBITS9/PtEb VI/SHW1/WL8	Rwanda	Gorilla beringei beringei
Enterocytozoon bieneusi	3674	D/CEbC/NCF7/Peru9/PigEBITS9/PtEb VI/SHW1/WL8	Central African Republic	Gorilla gorilla gorilla
Enterocytozoon bieneusi	3733	D/CEbC/NCF7/Peru9/PigEBITS9/PtEb VI/SHW1/WL8	Central African Republic	Gorilla gorilla gorilla
Enterocytozoon bieneusi	3740	D/CEbC/NCF7/Peru9/PigEBITS9/PtEb VI/SHW1/WL8	Central African Republic	Gorilla gorilla gorilla
Enterocytozoon bieneusi	38-Hippopotamus-D	D/CEbC/NCF7/Peru9/PigEBITS9/PtEb VI/SHW1/WL8	China:Zhengzhou	Hippopotamus
Enterocytozoon bieneusi	YN25	D/CEbC/NCF7/Peru9/PigEBITS9/PtEb VI/SHW1/WL8	China:Kunming	Horse
Enterocytozoon bieneusi	B1260	D/CEbC/NCF7/Peru9/PigEBITS9/PtEb VI/SHW1/WL8	Algeria	Horse
Enterocytozoon bieneusi	53	D/CEbC/NCF7/Peru9/PigEBITS9/PtEb VI/SHW1/WL8	China	Horse
Enterocytozoon bieneusi	NA	D/CEbC/NCF7/Peru9/PigEBITS9/PtEb VI/SHW1/WL8	Colombia	Horse
Enterocytozoon bieneusi	31320	D/CEbC/NCF7/Peru9/PigEBITS9/PtEb VI/SHW1/WL8	Nigeria	Human
Enterocytozoon bieneusi	6590	D/CEbC/NCF7/Peru9/PigEBITS9/PtEb VI/SHW1/WL8	Peru:lima	Human
Enterocytozoon bieneusi	G0100	D/CEbC/NCF7/Peru9/PigEBITS9/PtEb VI/SHW1/WL8	Gabon	Human
Enterocytozoon bieneusi	C149D	D/CEbC/NCF7/Peru9/PigEBITS9/PtEb VI/SHW1/WL8	Cameroon	Human
Enterocytozoon bieneusi	SH06	D/CEbC/NCF7/Peru9/PigEBITS9/PtEb VI/SHW1/WL8	Bangladesh	Human
Enterocytozoon bieneusi	126	D/CEbC/NCF7/Peru9/PigEBITS9/PtEb VI/SHW1/WL8	China	Human
Enterocytozoon bieneusi	NA	D/CEbC/NCF7/Peru9/PigEBITS9/PtEb VI/SHW1/WL8	NA	Human
Enterocytozoon bieneusi	ET237	D/CEbC/NCF7/Peru9/PigEBITS9/PtEb VI/SHW1/WL8	China	Human
Enterocytozoon bieneusi	186	D/CEbC/NCF7/Peru9/PigEBITS9/PtEb VI/SHW1/WL8	Iran	Human
Enterocytozoon bieneusi	160	D/CEbC/NCF7/Peru9/PigEBITS9/PtEb VI/SHW1/WL8	Iran	Human
Enterocytozoon bieneusi	92	D/CEbC/NCF7/Peru9/PigEBITS9/PtEb VI/SHW1/WL8	Iran	Human
Enterocytozoon bieneusi	14	D/CEbC/NCF7/Peru9/PigEBITS9/PtEb VI/SHW1/WL8	Iran	Human
Enterocytozoon bieneusi	17	D/CEbC/NCF7/Peru9/PigEBITS9/PtEb VI/SHW1/WL8	Iran	Human
Enterocytozoon bieneusi	15	D/CEbC/NCF7/Peru9/PigEBITS9/PtEb VI/SHW1/WL8	Iran	Human
Enterocytozoon bieneusi	11	D/CEbC/NCF7/Peru9/PigEBITS9/PtEb VI/SHW1/WL8	Iran	Human
Enterocytozoon bieneusi	324	D/CEbC/NCF7/Peru9/PigEBITS9/PtEb VI/SHW1/WL8	Iran	Human
Enterocytozoon bieneusi	117	D/CEbC/NCF7/Peru9/PigEBITS9/PtEb VI/SHW1/WL8	Iran	Human
Enterocytozoon bieneusi	ECUST3626	D/CEbC/NCF7/Peru9/PigEBITS9/PtEb VI/SHW1/WL8	China	Human
Enterocytozoon bieneusi	26297	D/CEbC/NCF7/Peru9/PigEBITS9/PtEb VI/SHW1/WL8	China	Human
Enterocytozoon bieneusi	4447	D/CEbC/NCF7/Peru9/PigEBITS9/PtEb VI/SHW1/WL8	Brazil	Human
Enterocytozoon bieneusi	168-lion-D-n2	D/CEbC/NCF7/Peru9/PigEBITS9/PtEb VI/SHW1/WL8	China:Zhengzhou	Lion
Enterocytozoon bieneusi	SH-21	D/CEbC/NCF7/Peru9/PigEBITS9/PtEb VI/SHW1/WL8	China:Taiyuan	Macaca mulatta
Enterocytozoon bieneusi	MH25	D/CEbC/NCF7/Peru9/PigEBITS9/PtEb VI/SHW1/WL8	China	Macaca mulatta
Enterocytozoon bieneusi	MH17	D/CEbC/NCF7/Peru9/PigEBITS9/PtEb VI/SHW1/WL8	China	Macaca mulatta
Enterocytozoon bieneusi	MH8	D/CEbC/NCF7/Peru9/PigEBITS9/PtEb VI/SHW1/WL8	China	Macaca mulatta
Enterocytozoon bieneusi	MH7	D/CEbC/NCF7/Peru9/PigEBITS9/PtEb VI/SHW1/WL8	China	Macaca mulatta
Enterocytozoon bieneusi	MH5	D/CEbC/NCF7/Peru9/PigEBITS9/PtEb VI/SHW1/WL8	China	Macaca mulatta
Enterocytozoon bieneusi	MH3	D/CEbC/NCF7/Peru9/PigEBITS9/PtEb VI/SHW1/WL8	China	Macaca mulatta
Enterocytozoon bieneusi	SH-21	D/CEbC/NCF7/Peru9/PigEBITS9/PtEb VI/SHW1/WL8	China	Macaca mulatta
Enterocytozoon bieneusi	YAM67	D/CEbC/NCF7/Peru9/PigEBITS9/PtEb VI/SHW1/WL8	China	Macaca mulatta tcheliensis
Enterocytozoon bieneusi	YAM76	D/CEbC/NCF7/Peru9/PigEBITS9/PtEb VI/SHW1/WL8	China	Macaca mulatta tcheliensis
Enterocytozoon bieneusi	CD-12	D/CEbC/NCF7/Peru9/PigEBITS9/PtEb VI/SHW1/WL8	China	Macaca mulatta tcheliensis
Enterocytozoon bieneusi	A28	D/CEbC/NCF7/Peru9/PigEBITS9/PtEb VI/SHW1/WL8	China	Mink
Enterocytozoon bieneusi	59-O-10F	D/CEbC/NCF7/Peru9/PigEBITS9/PtEb VI/SHW1/WL8	Poland	Myodes glareolus
Enterocytozoon bieneusi	KK4	D/CEbC/NCF7/Peru9/PigEBITS9/PtEb VI/SHW1/WL8	Iran	NA
Enterocytozoon bieneusi	12	D/CEbC/NCF7/Peru9/PigEBITS9/PtEb VI/SHW1/WL8	Iran	NA
Enterocytozoon bieneusi	11	D/CEbC/NCF7/Peru9/PigEBITS9/PtEb VI/SHW1/WL8	Iran	NA
Enterocytozoon bieneusi	10	D/CEbC/NCF7/Peru9/PigEBITS9/PtEb VI/SHW1/WL8	Iran	NA
Enterocytozoon bieneusi	9	D/CEbC/NCF7/Peru9/PigEBITS9/PtEb VI/SHW1/WL8	Iran	NA
Enterocytozoon bieneusi	8	D/CEbC/NCF7/Peru9/PigEBITS9/PtEb VI/SHW1/WL8	Iran	NA
Enterocytozoon bieneusi	7	D/CEbC/NCF7/Peru9/PigEBITS9/PtEb VI/SHW1/WL8	Iran	NA
Enterocytozoon bieneusi	6	D/CEbC/NCF7/Peru9/PigEBITS9/PtEb VI/SHW1/WL8	Iran	NA
Enterocytozoon bieneusi	2	D/CEbC/NCF7/Peru9/PigEBITS9/PtEb VI/SHW1/WL8	Iran	NA
Enterocytozoon bieneusi	1	D/CEbC/NCF7/Peru9/PigEBITS9/PtEb VI/SHW1/WL8	Iran	NA
Enterocytozoon bieneusi	CBM94	D/CEbC/NCF7/Peru9/PigEBITS9/PtEb VI/SHW1/WL8	China	NA
Enterocytozoon bieneusi	YN66	D/CEbC/NCF7/Peru9/PigEBITS9/PtEb VI/SHW1/WL8	China	NA
Enterocytozoon bieneusi	2	D/CEbC/NCF7/Peru9/PigEBITS9/PtEb VI/SHW1/WL8	China	NA
Enterocytozoon bieneusi	Yunnan114	D/CEbC/NCF7/Peru9/PigEBITS9/PtEb VI/SHW1/WL8	China:Yunnan Province, Southwestern China	NA
Enterocytozoon bieneusi	INDRE01	D/CEbC/NCF7/Peru9/PigEBITS9/PtEb VI/SHW1/WL8	NA	NA
Enterocytozoon bieneusi	PtEb	D/CEbC/NCF7/Peru9/PigEBITS9/PtEb VI/SHW1/WL8	Portugal	NA
Enterocytozoon bieneusi	15130	D/CEbC/NCF7/Peru9/PigEBITS9/PtEb VI/SHW1/WL8	China	NA
Enterocytozoon bieneusi	NA	D/CEbC/NCF7/Peru9/PigEBITS9/PtEb VI/SHW1/WL8	Iran	NA
Enterocytozoon bieneusi	374	D/CEbC/NCF7/Peru9/PigEBITS9/PtEb VI/SHW1/WL8	China	NA
Enterocytozoon bieneusi	398	D/CEbC/NCF7/Peru9/PigEBITS9/PtEb VI/SHW1/WL8	China	NA
Enterocytozoon bieneusi	387	D/CEbC/NCF7/Peru9/PigEBITS9/PtEb VI/SHW1/WL8	China	NA
Enterocytozoon bieneusi	83	D/CEbC/NCF7/Peru9/PigEBITS9/PtEb VI/SHW1/WL8	China	NA
Enterocytozoon bieneusi	385	D/CEbC/NCF7/Peru9/PigEBITS9/PtEb VI/SHW1/WL8	China	NA
Enterocytozoon bieneusi	BFX16	D/CEbC/NCF7/Peru9/PigEBITS9/PtEb VI/SHW1/WL8	China	Northern raccoon
Enterocytozoon bieneusi	GYH65	D/CEbC/NCF7/Peru9/PigEBITS9/PtEb VI/SHW1/WL8	China	Northern white-cheeked gibbon
Enterocytozoon bieneusi	CDZ19	D/CEbC/NCF7/Peru9/PigEBITS9/PtEb VI/SHW1/WL8	China	Olive baboon
Enterocytozoon bieneusi	FF2	D/CEbC/NCF7/Peru9/PigEBITS9/PtEb VI/SHW1/WL8	China:Gansu	Papio hamadryas
Enterocytozoon bieneusi	FF7	D/CEbC/NCF7/Peru9/PigEBITS9/PtEb VI/SHW1/WL8	China	Papio hamadryas
Enterocytozoon bieneusi	FF2	D/CEbC/NCF7/Peru9/PigEBITS9/PtEb VI/SHW1/WL8	China	Papio hamadryas
Enterocytozoon bieneusi	NA	D/CEbC/NCF7/Peru9/PigEBITS9/PtEb VI/SHW1/WL8	China	Pavo cristatus
Enterocytozoon bieneusi	NA	D/CEbC/NCF7/Peru9/PigEBITS9/PtEb VI/SHW1/WL8	China	Pig
Enterocytozoon bieneusi	Coch112	D/CEbC/NCF7/Peru9/PigEBITS9/PtEb VI/SHW1/WL8	Cameroon	Pig
Enterocytozoon bieneusi	YN-4-34	D/CEbC/NCF7/Peru9/PigEBITS9/PtEb VI/SHW1/WL8	China	Pig
Enterocytozoon bieneusi	IREb	D/CEbC/NCF7/Peru9/PigEBITS9/PtEb VI/SHW1/WL8	Iran	Pigeon
Enterocytozoon bieneusi	7477	D/CEbC/NCF7/Peru9/PigEBITS9/PtEb VI/SHW1/WL8	Indonesia:Sumatra	Pongo abelii
Enterocytozoon bieneusi	7840	D/CEbC/NCF7/Peru9/PigEBITS9/PtEb VI/SHW1/WL8	Borneo	Pongo pygmaeus wurmbii
Enterocytozoon bieneusi	JN2	D/CEbC/NCF7/Peru9/PigEBITS9/PtEb VI/SHW1/WL8	Iran	Procyon lotor
Enterocytozoon bieneusi	JN30	D/CEbC/NCF7/Peru9/PigEBITS9/PtEb VI/SHW1/WL8	Iran	Procyon lotor
Enterocytozoon bieneusi	JN20	D/CEbC/NCF7/Peru9/PigEBITS9/PtEb VI/SHW1/WL8	Iran	Procyon lotor
Enterocytozoon bieneusi	JN19	D/CEbC/NCF7/Peru9/PigEBITS9/PtEb VI/SHW1/WL8	Iran	Procyon lotor
Enterocytozoon bieneusi	JN18	D/CEbC/NCF7/Peru9/PigEBITS9/PtEb VI/SHW1/WL8	Iran	Procyon lotor
Enterocytozoon bieneusi	JN17	D/CEbC/NCF7/Peru9/PigEBITS9/PtEb VI/SHW1/WL8	Iran	Procyon lotor
Enterocytozoon bieneusi	JN16	D/CEbC/NCF7/Peru9/PigEBITS9/PtEb VI/SHW1/WL8	Iran	Procyon lotor
Enterocytozoon bieneusi	JN15	D/CEbC/NCF7/Peru9/PigEBITS9/PtEb VI/SHW1/WL8	Iran	Procyon lotor
Enterocytozoon bieneusi	JN14	D/CEbC/NCF7/Peru9/PigEBITS9/PtEb VI/SHW1/WL8	Iran	Procyon lotor
Enterocytozoon bieneusi	JN12	D/CEbC/NCF7/Peru9/PigEBITS9/PtEb VI/SHW1/WL8	Iran	Procyon lotor
Enterocytozoon bieneusi	JN11	D/CEbC/NCF7/Peru9/PigEBITS9/PtEb VI/SHW1/WL8	Iran	Procyon lotor
Enterocytozoon bieneusi	JN9	D/CEbC/NCF7/Peru9/PigEBITS9/PtEb VI/SHW1/WL8	Iran	Procyon lotor
Enterocytozoon bieneusi	JN7	D/CEbC/NCF7/Peru9/PigEBITS9/PtEb VI/SHW1/WL8	Iran	Procyon lotor
Enterocytozoon bieneusi	JN4	D/CEbC/NCF7/Peru9/PigEBITS9/PtEb VI/SHW1/WL8	Iran	Procyon lotor
Enterocytozoon bieneusi	JN1	D/CEbC/NCF7/Peru9/PigEBITS9/PtEb VI/SHW1/WL8	Iran	Procyon lotor
Enterocytozoon bieneusi	NA	D/CEbC/NCF7/Peru9/PigEBITS9/PtEb VI/SHW1/WL8	China	Rabbit
Enterocytozoon bieneusi	NA	D/CEbC/NCF7/Peru9/PigEBITS9/PtEb VI/SHW1/WL8	China	Raccoon dog
Enterocytozoon bieneusi	L11	D/CEbC/NCF7/Peru9/PigEBITS9/PtEb VI/SHW1/WL8	Poland	Red fox
Enterocytozoon bieneusi	SCRS01	D/CEbC/NCF7/Peru9/PigEBITS9/PtEb VI/SHW1/WL8	China	Red squirrel
Enterocytozoon bieneusi	JSH10	D/CEbC/NCF7/Peru9/PigEBITS9/PtEb VI/SHW1/WL8	China	Rhinopithecus roxellana
Enterocytozoon bieneusi	JSH91	D/CEbC/NCF7/Peru9/PigEBITS9/PtEb VI/SHW1/WL8	China	Rhinopithecus roxellana
Enterocytozoon bieneusi	160-Siberian-Tiger-D	D/CEbC/NCF7/Peru9/PigEBITS9/PtEb VI/SHW1/WL8	China:Zhengzhou	Siberian tiger
Enterocytozoon bieneusi	369	D/CEbC/NCF7/Peru9/PigEBITS9/PtEb VI/SHW1/WL8	China:Henan	Sika deer
Enterocytozoon bieneusi	3447	D/CEbC/NCF7/Peru9/PigEBITS9/PtEb VI/SHW1/WL8	Czech Republic	Sus scrofa
Enterocytozoon bieneusi	5384	D/CEbC/NCF7/Peru9/PigEBITS9/PtEb VI/SHW1/WL8	NA	Sus scrofa
Enterocytozoon bieneusi	4087	D/CEbC/NCF7/Peru9/PigEBITS9/PtEb VI/SHW1/WL8	Czech Republic	Sus scrofa
Enterocytozoon bieneusi	3977	D/CEbC/NCF7/Peru9/PigEBITS9/PtEb VI/SHW1/WL8	Czech Republic	Sus scrofa
Enterocytozoon bieneusi	3975	D/CEbC/NCF7/Peru9/PigEBITS9/PtEb VI/SHW1/WL8	Czech Republic	Sus scrofa
Enterocytozoon bieneusi	4093	D/CEbC/NCF7/Peru9/PigEBITS9/PtEb VI/SHW1/WL8	Czech Republic	Sus scrofa
Enterocytozoon bieneusi	10250	D/CEbC/NCF7/Peru9/PigEBITS9/PtEb VI/SHW1/WL8	Austria	Sus scrofa
Enterocytozoon bieneusi	22365	D/CEbC/NCF7/Peru9/PigEBITS9/PtEb VI/SHW1/WL8	Peru:Huancavelica	Vicugna pacos
Enterocytozoon bieneusi	22368	D/CEbC/NCF7/Peru9/PigEBITS9/PtEb VI/SHW1/WL8	Peru:Huancavelica	Vicugna pacos
Enterocytozoon bieneusi	40QL	D/CEbC/NCF7/Peru9/PigEBITS9/PtEb VI/SHW1/WL8	China:Sichuan	Wild boar
Enterocytozoon bieneusi	772	D/CEbC/NCF7/Peru9/PigEBITS9/PtEb VI/SHW1/WL8	China	Yak
Enterocytozoon bieneusi	12	D/CEbC/NCF7/Peru9/PigEBITS9/PtEb VI/SHW1/WL8	China	Yak
Enterocytozoon bieneusi	SCB04	D/CEbC/NCF7/Peru9/PigEBITS9/PtEb VI/SHW1/WL8	China	Zebra finch
Enterocytozoon bieneusi	NA	D1	Iran	NA
Enterocytozoon bieneusi	NA	D2	Iran	NA
Enterocytozoon bieneusi	NA	D3	Iran	NA
Enterocytozoon bieneusi	NA	D5	Iran	NA
Enterocytozoon bieneusi	Dqy4	DD	China:Shaanxi	Budorcas taxicolor bedfordi
Enterocytozoon bieneusi	4	DeerEb1	USA	White-tailed deer
Enterocytozoon bieneusi	25	DeerEb10	USA	White-tailed deer
Enterocytozoon bieneusi	25	DeerEb11	USA	White-tailed deer
Enterocytozoon bieneusi	61	DeerEb12	USA	White-tailed deer
Enterocytozoon bieneusi	62	DeerEb13	USA	White-tailed deer
Enterocytozoon bieneusi	69	DeerEb2	USA	White-tailed deer
Enterocytozoon bieneusi	66	DeerEb3	USA	White-tailed deer
Enterocytozoon bieneusi	60	DeerEb4	USA	White-tailed deer
Enterocytozoon bieneusi	59	DeerEb5	USA	White-tailed deer
Enterocytozoon bieneusi	52	DeerEb6	USA	White-tailed deer
Enterocytozoon bieneusi	57	DeerEb7	USA	White-tailed deer
Enterocytozoon bieneusi	59	DeerEb8	USA	White-tailed deer
Enterocytozoon bieneusi	59	DeerEb9	USA	White-tailed deer
Enterocytozoon bieneusi	CJL1	D-new	China:Shaanxi	Giraffe
Enterocytozoon bieneusi	B1203	donkey 1	Algeria	Donkey
Enterocytozoon bieneusi	B1250	donkey 2	Algeria	Donkey
Enterocytozoon bieneusi	NA	E1	Iran	NA
Enterocytozoon bieneusi	GD-59	E1	China	Pig
Enterocytozoon bieneusi	16	EbCar1	Spain	Beech marten
Enterocytozoon bieneusi	43	EbCar2	Spain	European badger
Enterocytozoon bieneusi	52	EbCar3	Spain	European badger
Enterocytozoon bieneusi	127	EbCar4	Spain	Red fox
Enterocytozoon bieneusi	416	EbpA/CHS5/F	China	Bamboo rat
Enterocytozoon bieneusi	G3-A13	EbpA/CHS5/F	Brazil	Cattle
Enterocytozoon bieneusi	SW-112	EbpA/CHS5/F	China	Cygnus cygnus
Enterocytozoon bieneusi	ZMDC77-NXDC651-EbpA	EbpA/CHS5/F	China	Dairy cattle
Enterocytozoon bieneusi	ZD-310	EbpA/CHS5/F	China	Dog
Enterocytozoon bieneusi	ED-16	EbpA/CHS5/F	China	Elaphurus davidianus
Enterocytozoon bieneusi	CRBGPB75	EbpA/CHS5/F	China	Giant panda
Enterocytozoon bieneusi	NJNPSY83	EbpA/CHS5/F	China:Yunnan	Goat
Enterocytozoon bieneusi	SX77	EbpA/CHS5/F	China	Goat
Enterocytozoon bieneusi	6102	EbpA/CHS5/F	Rwanda	Gorilla beringei beringei
Enterocytozoon bieneusi	860	EbpA/CHS5/F	China	Horse
Enterocytozoon bieneusi	44	EbpA/CHS5/F	China	Horse
Enterocytozoon bieneusi	637	EbpA/CHS5/F	China	Human
Enterocytozoon bieneusi	ECUST3689	EbpA/CHS5/F	China	Human
Enterocytozoon bieneusi	552	EbpA/CHS5/F	China	NA
Enterocytozoon bieneusi	400	EbpA/CHS5/F	China	NA
Enterocytozoon bieneusi	SDY9	EbpA/CHS5/F	China	Pig
Enterocytozoon bieneusi	NA	EbpA/CHS5/F	Switzerland	Pig
Enterocytozoon bieneusi	NA	EbpA/CHS5/F	China	Pig
Enterocytozoon bieneusi	I3	EbpA/CHS5/F	Brazil	Pig
Enterocytozoon bieneusi	ZJ-16	EbpA/CHS5/F	China	Pig
Enterocytozoon bieneusi	NA	EbpA/CHS5/F	NA	Pig
Enterocytozoon bieneusi	YN-5-11	EbpA/CHS5/F	China	Pig
Enterocytozoon bieneusi	YN-3-23	EbpA/CHS5/F	China	Pig
Enterocytozoon bieneusi	414	EbpA/CHS5/F	China:Henan	Sika deer
Enterocytozoon bieneusi	CBS86	EbpA/CHS5/F	China	Snake
Enterocytozoon bieneusi	BfRmr21	EbpA/CHS5/F	Germany	Sus scrofa
Enterocytozoon bieneusi	3968	EbpA/CHS5/F	Czech Republic	Sus scrofa
Enterocytozoon bieneusi	11289	EbpA/CHS5/F	Poland	Sus scrofa
Enterocytozoon bieneusi	3525	EbpA/CHS5/F	Czech Republic	Sus scrofa
Enterocytozoon bieneusi	3434	EbpA/CHS5/F	Czech Republic	Sus scrofa
Enterocytozoon bieneusi	3435	EbpA/CHS5/F	Czech Republic	Sus scrofa
Enterocytozoon bieneusi	3913	EbpA/CHS5/F	Czech Republic	Sus scrofa
Enterocytozoon bieneusi	3915	EbpA/CHS5/F	Czech Republic	Sus scrofa
Enterocytozoon bieneusi	3805	EbpA/CHS5/F	Czech Republic	Sus scrofa
Enterocytozoon bieneusi	3974	EbpA/CHS5/F	Czech Republic	Sus scrofa
Enterocytozoon bieneusi	4284	EbpA/CHS5/F	Czech Republic	Sus scrofa
Enterocytozoon bieneusi	11283	EbpA/CHS5/F	Poland	Sus scrofa
Enterocytozoon bieneusi	3918	EbpA/CHS5/F	Czech Republic	Sus scrofa
Enterocytozoon bieneusi	SZ-424	EbpA/CHS5/F	China:Beijing	Trachypithecus francoisi
Enterocytozoon bieneusi	NA	EbpB	Switzerland	Pig
Enterocytozoon bieneusi	255	EbpC/CHG23/E/Peru4/SC03/WL13/WL17	China	Bullfrog
Enterocytozoon bieneusi	53	EbpC/CHG23/E/Peru4/SC03/WL13/WL17	China	Bullfrog
Enterocytozoon bieneusi	49	EbpC/CHG23/E/Peru4/SC03/WL13/WL17	China	Bullfrog
Enterocytozoon bieneusi	SCYA09	EbpC/CHG23/E/Peru4/SC03/WL13/WL17	China	Callosciurus erythraeus
Enterocytozoon bieneusi	725	EbpC/CHG23/E/Peru4/SC03/WL13/WL17	China	Cattle
Enterocytozoon bieneusi	7	EbpC/CHG23/E/Peru4/SC03/WL13/WL17	Argentina	Cattle
Enterocytozoon bieneusi	SW-117	EbpC/CHG23/E/Peru4/SC03/WL13/WL17	China	Cygnus cygnus
Enterocytozoon bieneusi	FD90	EbpC/CHG23/E/Peru4/SC03/WL13/WL17	China	Dog
Enterocytozoon bieneusi	AH2	EbpC/CHG23/E/Peru4/SC03/WL13/WL17	China	Dog
Enterocytozoon bieneusi	XD-2	EbpC/CHG23/E/Peru4/SC03/WL13/WL17	China	Dog
Enterocytozoon bieneusi	ED-38	EbpC/CHG23/E/Peru4/SC03/WL13/WL17	China	Elaphurus davidianus
Enterocytozoon bieneusi	CRBGPB77	EbpC/CHG23/E/Peru4/SC03/WL13/WL17	China	Giant panda
Enterocytozoon bieneusi	HNZM29	EbpC/CHG23/E/Peru4/SC03/WL13/WL17	China	Goat
Enterocytozoon bieneusi	HNHX5	EbpC/CHG23/E/Peru4/SC03/WL13/WL17	China	Goat
Enterocytozoon bieneusi	MSCSY11	EbpC/CHG23/E/Peru4/SC03/WL13/WL17	China:Yunnan	Goat
Enterocytozoon bieneusi	HNSC3	EbpC/CHG23/E/Peru4/SC03/WL13/WL17	China	Goat
Enterocytozoon bieneusi	895	EbpC/CHG23/E/Peru4/SC03/WL13/WL17	China	Horse
Enterocytozoon bieneusi	43	EbpC/CHG23/E/Peru4/SC03/WL13/WL17	China	Horse
Enterocytozoon bieneusi	6636	EbpC/CHG23/E/Peru4/SC03/WL13/WL17	Peru:lima	Human
Enterocytozoon bieneusi	173	EbpC/CHG23/E/Peru4/SC03/WL13/WL17	Iran	Human
Enterocytozoon bieneusi	165	EbpC/CHG23/E/Peru4/SC03/WL13/WL17	Iran	Human
Enterocytozoon bieneusi	4	EbpC/CHG23/E/Peru4/SC03/WL13/WL17	Iran	Human
Enterocytozoon bieneusi	118	EbpC/CHG23/E/Peru4/SC03/WL13/WL17	Iran	Human
Enterocytozoon bieneusi	74	EbpC/CHG23/E/Peru4/SC03/WL13/WL17	Iran	Human
Enterocytozoon bieneusi	YAP11	EbpC/CHG23/E/Peru4/SC03/WL13/WL17	China	Human
Enterocytozoon bieneusi	ECUST3678	EbpC/CHG23/E/Peru4/SC03/WL13/WL17	China	Human
Enterocytozoon bieneusi	26312	EbpC/CHG23/E/Peru4/SC03/WL13/WL17	China	Human
Enterocytozoon bieneusi	31863	EbpC/CHG23/E/Peru4/SC03/WL13/WL17	China	Human
Enterocytozoon bieneusi	Yunnan46	EbpC/CHG23/E/Peru4/SC03/WL13/WL17	China	Human
Enterocytozoon bieneusi	JFM-162	EbpC/CHG23/E/Peru4/SC03/WL13/WL17	China	Macaca mulatta tcheliensis
Enterocytozoon bieneusi	JLM53	EbpC/CHG23/E/Peru4/SC03/WL13/WL17	NA	Mink
Enterocytozoon bieneusi	D19	EbpC/CHG23/E/Peru4/SC03/WL13/WL17	China	Mink
Enterocytozoon bieneusi	6004	EbpC/CHG23/E/Peru4/SC03/WL13/WL17	USA:Maryland	Muskrat
Enterocytozoon bieneusi	5	EbpC/CHG23/E/Peru4/SC03/WL13/WL17	Iran	NA
Enterocytozoon bieneusi	4	EbpC/CHG23/E/Peru4/SC03/WL13/WL17	Iran	NA
Enterocytozoon bieneusi	3	EbpC/CHG23/E/Peru4/SC03/WL13/WL17	Iran	NA
Enterocytozoon bieneusi	YN92	EbpC/CHG23/E/Peru4/SC03/WL13/WL17	China	NA
Enterocytozoon bieneusi	2	EbpC/CHG23/E/Peru4/SC03/WL13/WL17	China	NA
Enterocytozoon bieneusi	68	EbpC/CHG23/E/Peru4/SC03/WL13/WL17	China	NA
Enterocytozoon bieneusi	WH-123	EbpC/CHG23/E/Peru4/SC03/WL13/WL17	China:Beijing	Papio hamadryas
Enterocytozoon bieneusi	NA	EbpC/CHG23/E/Peru4/SC03/WL13/WL17	Switzerland	Pig
Enterocytozoon bieneusi	NA	EbpC/CHG23/E/Peru4/SC03/WL13/WL17	NA	Pig
Enterocytozoon bieneusi	fqbr82	EbpC/CHG23/E/Peru4/SC03/WL13/WL17	China	Pig
Enterocytozoon bieneusi	NA	EbpC/CHG23/E/Peru4/SC03/WL13/WL17	China	Pig
Enterocytozoon bieneusi	YN-1-5	EbpC/CHG23/E/Peru4/SC03/WL13/WL17	China	Pig
Enterocytozoon bieneusi	ZJ-116	EbpC/CHG23/E/Peru4/SC03/WL13/WL17	China	Pig
Enterocytozoon bieneusi	ZJ-93	EbpC/CHG23/E/Peru4/SC03/WL13/WL17	China	Pig
Enterocytozoon bieneusi	ZJ-8	EbpC/CHG23/E/Peru4/SC03/WL13/WL17	China	Pig
Enterocytozoon bieneusi	GD-57	EbpC/CHG23/E/Peru4/SC03/WL13/WL17	China	Pig
Enterocytozoon bieneusi	7141	EbpC/CHG23/E/Peru4/SC03/WL13/WL17	Peru	Pig
Enterocytozoon bieneusi	7119	EbpC/CHG23/E/Peru4/SC03/WL13/WL17	Peru	Pig
Enterocytozoon bieneusi	5436	EbpC/CHG23/E/Peru4/SC03/WL13/WL17	Peru	Pig
Enterocytozoon bieneusi	YX17	EbpC/CHG23/E/Peru4/SC03/WL13/WL17	China	Pig
Enterocytozoon bieneusi	JN10	EbpC/CHG23/E/Peru4/SC03/WL13/WL17	Iran	Procyon lotor
Enterocytozoon bieneusi	5517	EbpC/CHG23/E/Peru4/SC03/WL13/WL17	USA:Maryland	Procyon lotor
Enterocytozoon bieneusi	LGLP2	EbpC/CHG23/E/Peru4/SC03/WL13/WL17	China	Red panda
Enterocytozoon bieneusi	LGLP1	EbpC/CHG23/E/Peru4/SC03/WL13/WL17	China	Red panda
Enterocytozoon bieneusi	QYLP3	EbpC/CHG23/E/Peru4/SC03/WL13/WL17	China	Red panda
Enterocytozoon bieneusi	QYLP2	EbpC/CHG23/E/Peru4/SC03/WL13/WL17	China	Red panda
Enterocytozoon bieneusi	QYLP1	EbpC/CHG23/E/Peru4/SC03/WL13/WL17	China	Red panda
Enterocytozoon bieneusi	SD54	EbpC/CHG23/E/Peru4/SC03/WL13/WL17	China	Sika deer
Enterocytozoon bieneusi	347	EbpC/CHG23/E/Peru4/SC03/WL13/WL17	China:Henan	Sika deer
Enterocytozoon bieneusi	249	EbpC/CHG23/E/Peru4/SC03/WL13/WL17	China:Jilin	Sika deer
Enterocytozoon bieneusi	NA	EbpC/CHG23/E/Peru4/SC03/WL13/WL17	China	Sika deer
Enterocytozoon bieneusi	CDZ12	EbpC/CHG23/E/Peru4/SC03/WL13/WL17	China	Sika deer
Enterocytozoon bieneusi	CBS141	EbpC/CHG23/E/Peru4/SC03/WL13/WL17	China	Snake
Enterocytozoon bieneusi	BfRmr7	EbpC/CHG23/E/Peru4/SC03/WL13/WL17	Germany	Sus scrofa
Enterocytozoon bieneusi	10988	EbpC/CHG23/E/Peru4/SC03/WL13/WL17	Poland	Sus scrofa
Enterocytozoon bieneusi	10978	EbpC/CHG23/E/Peru4/SC03/WL13/WL17	Poland	Sus scrofa
Enterocytozoon bieneusi	12015	EbpC/CHG23/E/Peru4/SC03/WL13/WL17	Austria	Sus scrofa
Enterocytozoon bieneusi	12008	EbpC/CHG23/E/Peru4/SC03/WL13/WL17	Austria	Sus scrofa
Enterocytozoon bieneusi	10981	EbpC/CHG23/E/Peru4/SC03/WL13/WL17	Poland	Sus scrofa
Enterocytozoon bieneusi	4049	EbpC/CHG23/E/Peru4/SC03/WL13/WL17	Czech Republic	Sus scrofa
Enterocytozoon bieneusi	882	EbpC/CHG23/E/Peru4/SC03/WL13/WL17	China	Tibetan cattle
Enterocytozoon bieneusi	QL11	EbpC/CHG23/E/Peru4/SC03/WL13/WL17	China	Tibetan pig
Enterocytozoon bieneusi	16ABFY	EbpC/CHG23/E/Peru4/SC03/WL13/WL17	China:Sichuan	Wild boar
Enterocytozoon bieneusi	99ABJY	EbpC/CHG23/E/Peru4/SC03/WL13/WL17	China:Sichuan	Wild boar
Enterocytozoon bieneusi	BZ-287	EbpD	China:Beijing	Cebus apella
Enterocytozoon bieneusi	27603	EbpD	China	Human
Enterocytozoon bieneusi	3	EbpD	China	NA
Enterocytozoon bieneusi	NA	EbpD	Switzerland	Pig
Enterocytozoon bieneusi	NA	EbpD	China	Pig
Enterocytozoon bieneusi	AM27	EbRB	Brazil	NA
Enterocytozoon bieneusi	AM47	EbRB	Brazil	NA
Enterocytozoon bieneusi	TREbieChik1	ERUNT1	Turkey	Gallus gallus
Enterocytozoon bieneusi	TS111	ERUSS1	Turkey	Bos taurus
Enterocytozoon bieneusi	S30	ERUSS1	Japan:Turkey	Cattle
Enterocytozoon bieneusi	TREbieChik2	ERUSS1	Turkey	Gallus gallus
Enterocytozoon bieneusi	KS3	ERUSS1	Japan:Turkey	Sheep
Enterocytozoon bieneusi	TS115	ERUSS2	Turkey	Bos taurus
Enterocytozoon bieneusi	TS117	ERUSS3	Turkey	Bos taurus
Enterocytozoon bieneusi	TS121	ERUSS4	Turkey	Bos taurus
Enterocytozoon bieneusi	205	ESH-01/XJH2	China	Horse
Enterocytozoon bieneusi	20021	ESH-01/XJH2	China	NA
Enterocytozoon bieneusi	21084	ESH-02/Ind1	China	NA
Enterocytozoon bieneusi	20022	ESH-03	China	NA
Enterocytozoon bieneusi	21090	ESH-04	China	NA
Enterocytozoon bieneusi	21084	ESH-05	China	NA
Enterocytozoon bieneusi	Hole	ET-C1	Ethiopia	Calf
Enterocytozoon bieneusi	Send	ET-C2	Ethiopia	Calf
Enterocytozoon bieneusi	Chan	ET-C3	Ethiopia	Calf
Enterocytozoon bieneusi	Hole	ET-L1	Ethiopia	Lamb
Enterocytozoon bieneusi	Send	ET-L2	Ethiopia	Lamb
Enterocytozoon bieneusi	8ABJY	F1	China:Sichuan	Wild boar
Enterocytozoon bieneusi	BfRmr31	FJF1	Germany	Sus scrofa
Enterocytozoon bieneusi	fqby103	FJL	NA	Pig
Enterocytozoon bieneusi	89	G	China	Horse
Enterocytozoon bieneusi	NA	G	NA	Pig
Enterocytozoon bieneusi	YN-3-11	G	China	Pig
Enterocytozoon bieneusi	sika	G	China	Sika deer
Enterocytozoon bieneusi	4283	GB11	Czech Republic	Sus scrofa
Enterocytozoon bieneusi	11	GB31	China	NA
Enterocytozoon bieneusi	31	GC1	China	NA
Enterocytozoon bieneusi	YC24	GD1	China	Cat
Enterocytozoon bieneusi	FD11	GD2	China	Dog
Enterocytozoon bieneusi	sd10	GD3	China	Dog
Enterocytozoon bieneusi	YD38	GD4	China	Dog
Enterocytozoon bieneusi	YD102	GD5	China	Dog
Enterocytozoon bieneusi	YD151	GD6	China	Dog
Enterocytozoon bieneusi	YD195	GDR1	China	Dog
Enterocytozoon bieneusi	126	GDR2	China	NA
Enterocytozoon bieneusi	109	GDR3	China	NA
Enterocytozoon bieneusi	119	gorilla 1	China	NA
Enterocytozoon bieneusi	6019	gorilla 2	Rwanda	Gorilla beringei beringei
Enterocytozoon bieneusi	8872	gorilla 2	Central African Republic	Gorilla gorilla gorilla
Enterocytozoon bieneusi	3742	gorilla 2	Central African Republic	Gorilla gorilla gorilla
Enterocytozoon bieneusi	8896	gorilla 3	Central African Republic	Gorilla gorilla gorilla
Enterocytozoon bieneusi	8905	gorilla 3	Central African Republic	Gorilla gorilla gorilla
Enterocytozoon bieneusi	8903	gorilla 4	Central African Republic	Gorilla gorilla gorilla
Enterocytozoon bieneusi	6008	gorilla 5	Rwanda	Gorilla beringei beringei
Enterocytozoon bieneusi	6071	gorilla 6	Rwanda	Gorilla beringei beringei
Enterocytozoon bieneusi	6070	gorilla 7	Rwanda	Gorilla beringei beringei
Enterocytozoon bieneusi	6058	gorilla 8	Rwanda	Gorilla beringei beringei
Enterocytozoon bieneusi	6066	gorilla1	Rwanda	Gorilla beringei beringei
Enterocytozoon bieneusi	22-O-12S	group 1-like	Poland	Apodemus agrarius
Enterocytozoon bieneusi	35290	group 1-like	USA	Cynomys ludovicianus
Enterocytozoon bieneusi	35289	group 1-like	USA	Cynomys ludovicianus
Enterocytozoon bieneusi	35247	group 1-like	USA	Cynomys ludovicianus
Enterocytozoon bieneusi	35291	group 1-like	USA	Cynomys ludovicianus
Enterocytozoon bieneusi	35249	group 1-like	USA	Cynomys ludovicianus
Enterocytozoon bieneusi	35255	group 1-like	USA	Cynomys ludovicianus
Enterocytozoon bieneusi	35257	group 1-like	USA	Cynomys ludovicianus
Enterocytozoon bieneusi	35250	group 1-like	USA	Cynomys ludovicianus
Enterocytozoon bieneusi	35248	group 1-like	USA	Cynomys ludovicianus
Enterocytozoon bieneusi	35287	group 1-like	USA	Cynomys ludovicianus
Enterocytozoon bieneusi	35246	group 1-like	USA	Cynomys ludovicianus
Enterocytozoon bieneusi	35256	group 1-like	USA	Cynomys ludovicianus
Enterocytozoon bieneusi	35253	group 1-like	USA	Cynomys ludovicianus
Enterocytozoon bieneusi	35254	GX1	USA	Cynomys ludovicianus
Enterocytozoon bieneusi	NA	GX25/GX2	China	Human
Enterocytozoon bieneusi	NA	GX456/GX3	China:Guangxi Zhuang autonomous region	Human
Enterocytozoon bieneusi	NA	GX458/GX1	China:Guangxi Zhuang autonomous region	Human
Enterocytozoon bieneusi	Hole	H	Ethiopia	Calf
Enterocytozoon bieneusi	ZMDC59-H	H	China	Dairy cattle
Enterocytozoon bieneusi	NA	H	China:Guangxi Zhuang autonomous region	Human
Enterocytozoon bieneusi	NA	H	China	Pig
Enterocytozoon bieneusi	E16	H	Brazil	Pig
Enterocytozoon bieneusi	NA	H	NA	Pig
Enterocytozoon bieneusi	YN-3-15	H	China	Pig
Enterocytozoon bieneusi	BfRmr5	H	Germany	Sus scrofa
Enterocytozoon bieneusi	H54	HAN1	Viet Nam	Human
Enterocytozoon bieneusi	ZZ-2	Henan V	China	Cynomolgus monkey
Enterocytozoon bieneusi	SGX-195	Henan V	China	Naja naja
Enterocytozoon bieneusi	26463	Henan-II	China:henan	Human
Enterocytozoon bieneusi	SW-350	Henan-III	China	Cygnus cygnus
Enterocytozoon bieneusi	26979	Henan-III	China	Human
Enterocytozoon bieneusi	CBS437	Henan-III	China	Snake
Enterocytozoon bieneusi	SW-26	Henan-IV/CM17	China	Cygnus cygnus
Enterocytozoon bieneusi	31833	Henan-IV/CM17	China	Human
Enterocytozoon bieneusi	Yunnan251	Henan-IV/CM17	China	Human
Enterocytozoon bieneusi	SW-447	Henan-IV/CM17	China:Shanghai	Hylobates lar
Enterocytozoon bieneusi	SZ-442	Henan-IV/CM17	China:Shijiazhuang	Nomascus leucogenys
Enterocytozoon bieneusi	YN-4-32	Henan-IV/CM17	China	Pig
Enterocytozoon bieneusi	KD12	Henan-IV/CM17	China	Tibetan pig
Enterocytozoon bieneusi	31756	Henan-V	China	Human
Enterocytozoon bieneusi	N43	HIN1	Nigeria	Human
Enterocytozoon bieneusi	L26	HLJD-I	China	Deer
Enterocytozoon bieneusi	320	HLJD-I	China:Henan	Sika deer
Enterocytozoon bieneusi	748	HLJD-I	China:Jilin	Sika deer
Enterocytozoon bieneusi	L7	HLJD-II	China	Deer
Enterocytozoon bieneusi	L8	HLJD-III	China	Deer
Enterocytozoon bieneusi	L11	HLJD-IV	China	Deer
Enterocytozoon bieneusi	286	HLJD-IV	China:Jilin	Sika deer
Enterocytozoon bieneusi	L4	HLJD-V	China	Deer
Enterocytozoon bieneusi	323	HLJD-V	China	Elaphurus davidianus
Enterocytozoon bieneusi	RD15	HLJD-VI	China	Red deer
Enterocytozoon bieneusi	WCP20-1	HLJ-I	China	Pig
Enterocytozoon bieneusi	YSP5-11	HLJ-II	China	Pig
Enterocytozoon bieneusi	YSP9-5	HLJ-III	China	Pig
Enterocytozoon bieneusi	NA	HLJ-IV/CHN-DC2	China	Dairy cattle
Enterocytozoon bieneusi	MSP6	HLJ-IV/CHN-DC2	China	Pig
Enterocytozoon bieneusi	HLJM49	HLJM-1	NA	Mink
Enterocytozoon bieneusi	HLJM186	HLJM-2	NA	Mink
Enterocytozoon bieneusi	58	HND-I	China	Fallow deer
Enterocytozoon bieneusi	9	HND-I	China	Sika deer
Enterocytozoon bieneusi	5	HND-I	China:Henan	Sika deer
Enterocytozoon bieneusi	336	HND-II	China:Henan	Sika deer
Enterocytozoon bieneusi	405	HND-III	China:Henan	Sika deer
Enterocytozoon bieneusi	428	HND-IV	China:Henan	Sika deer
Enterocytozoon bieneusi	HNWS43	HNFS01	China	Flying squirrel
Enterocytozoon bieneusi	1	HNWW1	China:Zhengzhou	Wastewater
Enterocytozoon bieneusi	2	HNWW2	China	NA
Enterocytozoon bieneusi	3	HNWW3	China	NA
Enterocytozoon bieneusi	4	HNWW4	China	NA
Enterocytozoon bieneusi	5	HNWW5	China	NA
Enterocytozoon bieneusi	5658	horse 10	Czech Republic	Horse
Enterocytozoon bieneusi	5667	horse 11	Czech Republic	Horse
Enterocytozoon bieneusi	B1208	horse 12	Algeria	Horse
Enterocytozoon bieneusi	B962	horse 13	Algeria	Horse
Enterocytozoon bieneusi	B1255	horse 14	Algeria	Horse
Enterocytozoon bieneusi	B1297	horse 15	Algeria	Horse
Enterocytozoon bieneusi	5418	horse 3	Czech Republic	Horse
Enterocytozoon bieneusi	9246	horse 4	Czech Republic	Horse
Enterocytozoon bieneusi	5653	horse 6	Czech Republic	Horse
Enterocytozoon bieneusi	9492	horse 7	Czech Republic	Horse
Enterocytozoon bieneusi	3002	horse 8	Czech Republic	Horse
Enterocytozoon bieneusi	5622	horse 9	Czech Republic	Horse
Enterocytozoon bieneusi	3430	horse1/SCM01	USA	Chincoteague pony
Enterocytozoon bieneusi	229	horse1/SCM01	China	Equus asinus
Enterocytozoon bieneusi	YN67	horse1/SCM01	China:Sichuan	Horse
Enterocytozoon bieneusi	B1268	horse1/SCM01	Algeria	Horse
Enterocytozoon bieneusi	NA	horse1/SCM01	NA	Horse
Enterocytozoon bieneusi	113	horse1/SCM01	China	Horse
Enterocytozoon bieneusi	143	horse1/SCM01	China	Horse
Enterocytozoon bieneusi	DXM59	horse1/SCM01	China	Macaca mulatta tcheliensis
Enterocytozoon bieneusi	3389	horse1/SCM01	USA	Mustang
Enterocytozoon bieneusi	ABB5	horse2/CE02	China	Asiatic black bear
Enterocytozoon bieneusi	SCYA02	horse2/CE02	China	Callosciurus erythraeus
Enterocytozoon bieneusi	YN23	horse2/CE02	China:Kunming	Horse
Enterocytozoon bieneusi	B1262	horse2/CE02	Algeria	Horse
Enterocytozoon bieneusi	NA	horse2/CE02	NA	Horse
Enterocytozoon bieneusi	205	horse2/CE02	China	Horse
Enterocytozoon bieneusi	186	horse2/CE02	China	Horse
Enterocytozoon bieneusi	3001	horse5/WildBoar4	Czech Republic	Horse
Enterocytozoon bieneusi	3963	horse5/WildBoar4	Czech Republic	Sus scrofa
Enterocytozoon bieneusi	4081	horse5/WildBoar4	Czech Republic	Sus scrofa
Enterocytozoon bieneusi	HN8	I/BEB2/CEbE	China	Bos taurus
Enterocytozoon bieneusi	HN5	I/BEB2/CEbE	China	Bos taurus
Enterocytozoon bieneusi	FarmB_51	I/BEB2/CEbE	Australia	Bos taurus
Enterocytozoon bieneusi	FarmE_237	I/BEB2/CEbE	Australia	Bos taurus
Enterocytozoon bieneusi	Iqy16	I/BEB2/CEbE	China:Shaanxi	Budorcas taxicolor bedfordi
Enterocytozoon bieneusi	Iqy11/3	I/BEB2/CEbE	China:Shaanxi	Budorcas taxicolor bedfordi
Enterocytozoon bieneusi	Iqy11	I/BEB2/CEbE	China:Shaanxi	Budorcas taxicolor bedfordi
Enterocytozoon bieneusi	Ilg12	I/BEB2/CEbE	China:Shaanxi	Budorcas taxicolor bedfordi
Enterocytozoon bieneusi	Ilg23	I/BEB2/CEbE	China:Shaanxi	Budorcas taxicolor bedfordi
Enterocytozoon bieneusi	Ilg11	I/BEB2/CEbE	China:Shaanxi	Budorcas taxicolor bedfordi
Enterocytozoon bieneusi	SPC66	I/BEB2/CEbE	Bangladesh	Calf
Enterocytozoon bieneusi	Chan	I/BEB2/CEbE	Ethiopia	Calf
Enterocytozoon bieneusi	43328	I/BEB2/CEbE	China	Calve
Enterocytozoon bieneusi	PH-C16	I/BEB2/CEbE	China	Cat
Enterocytozoon bieneusi	6197	I/BEB2/CEbE	NA	Cattle
Enterocytozoon bieneusi	DQ-I	I/BEB2/CEbE	China	Cattle
Enterocytozoon bieneusi	204	I/BEB2/CEbE	China	Cattle
Enterocytozoon bieneusi	G1-J22	I/BEB2/CEbE	Brazil	Cattle
Enterocytozoon bieneusi	22	I/BEB2/CEbE	Argentina	Cattle
Enterocytozoon bieneusi	NA	I/BEB2/CEbE	NA	Cattle
Enterocytozoon bieneusi	14936	I/BEB2/CEbE	China	Dairy cattle
Enterocytozoon bieneusi	LHD18	I/BEB2/CEbE	China	Dog
Enterocytozoon bieneusi	NNY-90	I/BEB2/CEbE	China	Macaca mulatta tcheliensis
Enterocytozoon bieneusi	11-Meerkat-I-n2	I/BEB2/CEbE	China:Zhengzhou	Meerkat
Enterocytozoon bieneusi	NA	I/BEB2/CEbE	NA	NA
Enterocytozoon bieneusi	D5	I/BEB2/CEbE	Brazil	Sheep
Enterocytozoon bieneusi	SD3	I/BEB2/CEbE	China	Sika deer
Enterocytozoon bieneusi	860	I/BEB2/CEbE	China	Tibetan cattle
Enterocytozoon bieneusi	4	I/BEB2/CEbE	USA	White-tailed deer
Enterocytozoon bieneusi	6	I/BEB2/CEbE	China	Yak
Enterocytozoon bieneusi	35	I/BEB2/CEbE	China	Yak
Enterocytozoon bieneusi	28335	IH	India	Human
Enterocytozoon bieneusi	GP4	I-like	China	Giant panda
Enterocytozoon bieneusi	GP3	I-like	China	Giant panda
Enterocytozoon bieneusi	GP2	I-like	China	Giant panda
Enterocytozoon bieneusi	GP1	I-like	China	Giant panda
Enterocytozoon bieneusi	DP-4-Samsun	IV	Turkey:Samsun	Cat
Enterocytozoon bieneusi	31285	IV	Nigeria	Human
Enterocytozoon bieneusi	31340	IV	Nigeria	Human
Enterocytozoon bieneusi	31280	IV	Nigeria	Human
Enterocytozoon bieneusi	31308	IV	Nigeria	Human
Enterocytozoon bieneusi	31316	IV	Nigeria	Human
Enterocytozoon bieneusi	26295	IV	China	Human
Enterocytozoon bieneusi	CBM118	IV	China	NA
Enterocytozoon bieneusi	25-Alpaca-J-n2	J/BEB1/CEbB/PtEb X	China:Zhengzhou	Alpaca
Enterocytozoon bieneusi	156	J/BEB1/CEbB/PtEb X	China	Bamboo rat
Enterocytozoon bieneusi	133-Big-ear-sheep-J	J/BEB1/CEbB/PtEb X	China:Zouheng	Big ear sheep
Enterocytozoon bieneusi	HN7	J/BEB1/CEbB/PtEb X	China	Bos taurus
Enterocytozoon bieneusi	HN6	J/BEB1/CEbB/PtEb X	China	Bos taurus
Enterocytozoon bieneusi	HN4	J/BEB1/CEbB/PtEb X	China	Bos taurus
Enterocytozoon bieneusi	FarmC_334	J/BEB1/CEbB/PtEb X	Australia	Bos taurus
Enterocytozoon bieneusi	SC34	J/BEB1/CEbB/PtEb X	Bangladesh	Calf
Enterocytozoon bieneusi	43117	J/BEB1/CEbB/PtEb X	China	Calve
Enterocytozoon bieneusi	6164	J/BEB1/CEbB/PtEb X	NA	Cattle
Enterocytozoon bieneusi	DQ-J	J/BEB1/CEbB/PtEb X	China	Cattle
Enterocytozoon bieneusi	37	J/BEB1/CEbB/PtEb X	China	Cattle
Enterocytozoon bieneusi	19	J/BEB1/CEbB/PtEb X	Argentina	Cattle
Enterocytozoon bieneusi	NA	J/BEB1/CEbB/PtEb X	NA	Cattle
Enterocytozoon bieneusi	NA	J/BEB1/CEbB/PtEb X	Korea	Dairy cattle
Enterocytozoon bieneusi	14292	J/BEB1/CEbB/PtEb X	China	Dairy cattle
Enterocytozoon bieneusi	NA	J/BEB1/CEbB/PtEb X	China	Donkey
Enterocytozoon bieneusi	HNGY13	J/BEB1/CEbB/PtEb X	China	Goat
Enterocytozoon bieneusi	93	J/BEB1/CEbB/PtEb X	China	Golden snub-nosed monkey
Enterocytozoon bieneusi	ED1045	J/BEB1/CEbB/PtEb X	China	Human
Enterocytozoon bieneusi	ZZH-964	J/BEB1/CEbB/PtEb X	China	Human
Enterocytozoon bieneusi	31-Malayan-Sun-Bear-J	J/BEB1/CEbB/PtEb X	China:Zhengzhou	Malayan sun bear
Enterocytozoon bieneusi	ZP-192	J/BEB1/CEbB/PtEb X	Bangladesh	Manis paleojavanica
Enterocytozoon bieneusi	248-Meerkat-BEB1	J/BEB1/CEbB/PtEb X	China:Zhengzhou	Meerkat
Enterocytozoon bieneusi	ECUST21168	J/BEB1/CEbB/PtEb X	China	NA
Enterocytozoon bieneusi	PtEb	J/BEB1/CEbB/PtEb X	Portugal	NA
Enterocytozoon bieneusi	IREb	J/BEB1/CEbB/PtEb X	Iran	Pigeon
Enterocytozoon bieneusi	NA	J/BEB1/CEbB/PtEb X	China	Sika deer
Enterocytozoon bieneusi	1	J/BEB1/CEbB/PtEb X	USA	White-tailed deer
Enterocytozoon bieneusi	306	J/BEB1/CEbB/PtEb X	China	Yak
Enterocytozoon bieneusi	128-Yak-J	J/BEB1/CEbB/PtEb X	China:Zhengou	Yak
Enterocytozoon bieneusi	ECUST20627	J/BEB1/CEbB/PtEb X	China	Yak
Enterocytozoon bieneusi	7-zebra-J	J/BEB1/CEbB/PtEb X	China:Zhengzhou	Zebra
Enterocytozoon bieneusi	NA	JLD-1	China	Sika deer
Enterocytozoon bieneusi	NA	JLD-2	China	Sika deer
Enterocytozoon bieneusi	NA	JLD-3	China	Sika deer
Enterocytozoon bieneusi	544	JLD-I	China:Jilin	Sika deer
Enterocytozoon bieneusi	408	JLD-II	China:Henan	Sika deer
Enterocytozoon bieneusi	195	JLD-II	China:Jilin	Sika deer
Enterocytozoon bieneusi	SD147	JLD-III	China	Sika deer
Enterocytozoon bieneusi	211	JLD-III	China:Jilin	Sika deer
Enterocytozoon bieneusi	644	JLD-IV	China:Jilin	Red deer
Enterocytozoon bieneusi	203	JLD-IV	China:Jilin	Sika deer
Enterocytozoon bieneusi	SD163	JLD-IX	China	Sika deer
Enterocytozoon bieneusi	176	JLD-IX	China:Jilin	Sika deer
Enterocytozoon bieneusi	596	JLD-V	China:Jilin	Sika deer
Enterocytozoon bieneusi	363	JLD-VI	China:Henan	Sika deer
Enterocytozoon bieneusi	192	JLD-VI	China:Jilin	Sika deer
Enterocytozoon bieneusi	256	JLD-VII	China:Jilin	Sika deer
Enterocytozoon bieneusi	SD674	JLD-VIII	China	Sika deer
Enterocytozoon bieneusi	528	JLD-VIII	China:Jilin	Sika deer
Enterocytozoon bieneusi	452	JLD-X	China:Jilin	Sika deer
Enterocytozoon bieneusi	392	JLD-XI	China:Henan	Sika deer
Enterocytozoon bieneusi	563	JLD-XI	China:Jilin	Sika deer
Enterocytozoon bieneusi	294	JLD-XII	China:Jilin	Sika deer
Enterocytozoon bieneusi	248	JLD-XIII	China:Jilin	Red deer
Enterocytozoon bieneusi	356	JLD-XIV	China:Henan	Sika deer
Enterocytozoon bieneusi	601	JLD-XIV	China:Jilin	Sika deer
Enterocytozoon bieneusi	SD112	JLD-XIX	China	Sika deer
Enterocytozoon bieneusi	SD47	JLD-XV	China	Sika deer
Enterocytozoon bieneusi	SD58	JLD-XVI	China	Sika deer
Enterocytozoon bieneusi	SD98	JLD-XVII	China	Sika deer
Enterocytozoon bieneusi	SD109	JLD-XVIII	China	Sika deer
Enterocytozoon bieneusi	SD128	JLD-XX	China	Sika deer
Enterocytozoon bieneusi	SD140	JLD-XXI	China	Sika deer
Enterocytozoon bieneusi	SD148	JLD-XXII	China	Sika deer
Enterocytozoon bieneusi	SD178	JLD-XXIII	China	Sika deer
Enterocytozoon bieneusi	JLM281	JLM-1	China	Mink
Enterocytozoon bieneusi	NA	JXP-1	China	Pavo cristatus
Enterocytozoon bieneusi	3I	K	Colombia	Cat
Enterocytozoon bieneusi	NA	K	NA	Cat
Enterocytozoon bieneusi	Dog49B	K	NA	Dog
Enterocytozoon bieneusi	G0093	K	Gabon	Human
Enterocytozoon bieneusi	C181A	K	Cameroon	Human
Enterocytozoon bieneusi	3	K	China	NA
Enterocytozoon bieneusi	27985	KB-1	Kenya	Baboon
Enterocytozoon bieneusi	812	KB-1	China	Human
Enterocytozoon bieneusi	27840	KB-2	Kenya	Baboon
Enterocytozoon bieneusi	27943	KB-3	Kenya	Baboon
Enterocytozoon bieneusi	27855	KB-4	Kenya	Baboon
Enterocytozoon bieneusi	27941	KB-5	Kenya	Baboon
Enterocytozoon bieneusi	27920	KB-6	Kenya	Baboon
Enterocytozoon bieneusi	RO-37	KIN-3	NA	NA
Enterocytozoon bieneusi	627	KIN-I	China	Horse
Enterocytozoon bieneusi	NA	L	NA	Cat
Enterocytozoon bieneusi	NA	L	Iran	NA
Enterocytozoon bieneusi	NA	L.1	Iran	NA
Enterocytozoon bieneusi	NA	L.2	Iran	NA
Enterocytozoon bieneusi	NA	L.a	Iran	NA
Enterocytozoon bieneusi	5I	Like-D	Colombia	Cat
Enterocytozoon bieneusi	SD551	LND-I	China	Sika deer
Enterocytozoon bieneusi	26530	LW1/Henan-I/RWSH4/SH7	China	Human
Enterocytozoon bieneusi	ECUST3431	LW1/Henan-I/RWSH4/SH7	China	Human
Enterocytozoon bieneusi	34677	LW1/Henan-I/RWSH4/SH7	China	NA
Enterocytozoon bieneusi	19387	LW1/Henan-I/RWSH4/SH7	China	NA
Enterocytozoon bieneusi	J4	LW1/Henan-I/RWSH4/SH7	Brazil	Sheep
Enterocytozoon bieneusi	12018	LW1/Henan-I/RWSH4/SH7	Austria	Sus scrofa
Enterocytozoon bieneusi	12013	LW1/Henan-I/RWSH4/SH7	Austria	Sus scrofa
Enterocytozoon bieneusi	12014	LW1/Henan-I/RWSH4/SH7	Austria	Sus scrofa
Enterocytozoon bieneusi	80	LW1/Henan-I/RWSH4/SH7	USA	White-tailed deer
Enterocytozoon bieneusi	37QL	LW1/Henan-I/RWSH4/SH7	China:Sichuan	Wild boar
Enterocytozoon bieneusi	NA	M	NA	Cattle
Enterocytozoon bieneusi	NA	M	Iran	NA
Enterocytozoon bieneusi	IREb	M	Iran	Pigeon
Enterocytozoon bieneusi	NA	M1b	Iran	NA
Enterocytozoon bieneusi	32688	Macaque1	Algeria	Camelus dromedarius
Enterocytozoon bieneusi	32687	Macaque1	Algeria	Camelus dromedarius
Enterocytozoon bieneusi	32685	Macaque1	Algeria	Camelus dromedarius
Enterocytozoon bieneusi	32683	Macaque1	Algeria	Camelus dromedarius
Enterocytozoon bieneusi	32682	Macaque1	Algeria	Camelus dromedarius
Enterocytozoon bieneusi	32680	Macaque1	Algeria	Camelus dromedarius
Enterocytozoon bieneusi	32679	Macaque1	Algeria	Camelus dromedarius
Enterocytozoon bieneusi	32676	Macaque1	Algeria	Camelus dromedarius
Enterocytozoon bieneusi	34091	Macaque1	China	Macaca mulatta
Enterocytozoon bieneusi	34116	Macaque2	China	Macaca mulatta
Enterocytozoon bieneusi	PSD-16	Macaque3/CM1	China	Dog
Enterocytozoon bieneusi	36401	Macaque3/CM1	China:Guangxi	Macaca fascicularis
Enterocytozoon bieneusi	SH-3	Macaque3/CM1	China:Shijiazhuang	Macaca mulatta
Enterocytozoon bieneusi	CD-97	Macaque3/CM1	China	Macaca mulatta tcheliensis
Enterocytozoon bieneusi	CD-97	Macaque3/CM1	China	Macaca mulatta tcheliensis
Enterocytozoon bieneusi	CBM5	Macaque3/CM1	China	NA
Enterocytozoon bieneusi	36231	Macaque4	China	Macaca fascicularis
Enterocytozoon bieneusi	MH18	MH	China	Macaca mulatta
Enterocytozoon bieneusi	MH35	MH	China	Macaca mulatta
Enterocytozoon bieneusi	MH33	MH	China	Macaca mulatta
Enterocytozoon bieneusi	MH26	MH	China	Macaca mulatta
Enterocytozoon bieneusi	MH251	MH	China	Macaca mulatta
Enterocytozoon bieneusi	MH20	MH	China	Macaca mulatta
Enterocytozoon bieneusi	MH16	MH	China	Macaca mulatta
Enterocytozoon bieneusi	NA	MJ1	China	Black bear
Enterocytozoon bieneusi	NA	MJ10	NA	Black bear
Enterocytozoon bieneusi	NA	MJ11	NA	Black bear
Enterocytozoon bieneusi	NA	MJ12	China	Black bear
Enterocytozoon bieneusi	NA	MJ13	China	Black bear
Enterocytozoon bieneusi	SCBB4	MJ2	China	Asiatic black bear
Enterocytozoon bieneusi	NA	MJ2	China	Black bear
Enterocytozoon bieneusi	NA	MJ3	China	Black bear
Enterocytozoon bieneusi	NA	MJ4	China	Black bear
Enterocytozoon bieneusi	SCBB5	MJ5	China	Asiatic black bear
Enterocytozoon bieneusi	NA	MJ5	China	Black bear
Enterocytozoon bieneusi	SCB03	MJ5	China	spotted munia
Enterocytozoon bieneusi	NA	MJ6	China	Black bear
Enterocytozoon bieneusi	NA	MJ7	China	Black bear
Enterocytozoon bieneusi	NA	MJ8	China	Black bear
Enterocytozoon bieneusi	NA	MJ9	China	Black bear
Enterocytozoon bieneusi	310	MWC_d1	China	Elaphurus davidianus
Enterocytozoon bieneusi	MR240	MWC_d1	Australia	Sambar deer
Enterocytozoon bieneusi	C3263	MWC_d2	Australia	Sambar deer
Enterocytozoon bieneusi	NA	MWC_m1	Australia	Common wombat
Enterocytozoon bieneusi	NA	MWC_m2	Australia	Eastern grey kangaroo
Enterocytozoon bieneusi	NA	MWC_m2	Australia	Swamp wallaby
Enterocytozoon bieneusi	NA	MWC_m3	Australia	Swamp wallaby
Enterocytozoon bieneusi	NA	MWC_m4	Australia	Eastern grey kangaroo
Enterocytozoon bieneusi	TS91	N	Turkey	Bos taurus
Enterocytozoon bieneusi	NA	N	NA	Cattle
Enterocytozoon bieneusi	JD42	N	China	Rattus sp.
Enterocytozoon bieneusi	CDZ16	NA	China	African lion
Enterocytozoon bieneusi	CDZ16	NA	China	African lion
Enterocytozoon bieneusi	CDZ16	NA	China	African lion
Enterocytozoon bieneusi	CDZ04	NA	China	African lion
Enterocytozoon bieneusi	1346	NA	Svalbard	Alle alle
Enterocytozoon bieneusi	1329	NA	Svalbard	Anser brachyrhynchus
Enterocytozoon bieneusi	MJ14	NA	China	Arctictis binturong
Enterocytozoon bieneusi	CDZ01	NA	China	Asian golden cat
Enterocytozoon bieneusi	CDZ01	NA	China	Asian golden cat
Enterocytozoon bieneusi	CDZ01	NA	China	Asian golden cat
Enterocytozoon bieneusi	CDZ01	NA	China	Asian golden cat
Enterocytozoon bieneusi	ABB18	NA	China	Asiatic black bear
Enterocytozoon bieneusi	ABB6	NA	China	Asiatic black bear
Enterocytozoon bieneusi	ABB5	NA	China	Asiatic black bear
Enterocytozoon bieneusi	ABB3	NA	China	Asiatic black bear
Enterocytozoon bieneusi	ABB1	NA	China	Asiatic black bear
Enterocytozoon bieneusi	ABB9	NA	China	Asiatic black bear
Enterocytozoon bieneusi	ABB5	NA	China	Asiatic black bear
Enterocytozoon bieneusi	ABB3	NA	China	Asiatic black bear
Enterocytozoon bieneusi	ABB2	NA	China	Asiatic black bear
Enterocytozoon bieneusi	ABB5	NA	China	Asiatic black bear
Enterocytozoon bieneusi	ABB4	NA	China	Asiatic black bear
Enterocytozoon bieneusi	ABB1	NA	China	Asiatic black bear
Enterocytozoon bieneusi	ABB17	NA	China	Asiatic black bear
Enterocytozoon bieneusi	ABB9	NA	China	Asiatic black bear
Enterocytozoon bieneusi	ABB1	NA	China	Asiatic black bear
Enterocytozoon bieneusi	ABB4	NA	China	Asiatic black bear
Enterocytozoon bieneusi	ABB2	NA	China	Asiatic black bear
Enterocytozoon bieneusi	ABB3	NA	China	Asiatic black bear
Enterocytozoon bieneusi	BFX15	NA	China	Asiatic black bear
Enterocytozoon bieneusi	BFX14	NA	China	Asiatic black bear
Enterocytozoon bieneusi	BFX13	NA	China	Asiatic black bear
Enterocytozoon bieneusi	BFX12	NA	China	Asiatic black bear
Enterocytozoon bieneusi	BFX11	NA	China	Asiatic black bear
Enterocytozoon bieneusi	BFX10	NA	China	Asiatic black bear
Enterocytozoon bieneusi	BFX09	NA	China	Asiatic black bear
Enterocytozoon bieneusi	BFX08	NA	China	Asiatic black bear
Enterocytozoon bieneusi	BFX07	NA	China	Asiatic black bear
Enterocytozoon bieneusi	BFX06	NA	China	Asiatic black bear
Enterocytozoon bieneusi	BFX05	NA	China	Asiatic black bear
Enterocytozoon bieneusi	BFX04	NA	China	Asiatic black bear
Enterocytozoon bieneusi	BFX03	NA	China	Asiatic black bear
Enterocytozoon bieneusi	BFX02	NA	China	Asiatic black bear
Enterocytozoon bieneusi	BFX01	NA	China	Asiatic black bear
Enterocytozoon bieneusi	CDZ13	NA	China	Asiatic black bear
Enterocytozoon bieneusi	BFX15	NA	China	Asiatic black bear
Enterocytozoon bieneusi	BFX14	NA	China	Asiatic black bear
Enterocytozoon bieneusi	BFX13	NA	China	Asiatic black bear
Enterocytozoon bieneusi	BFX12	NA	China	Asiatic black bear
Enterocytozoon bieneusi	BFX11	NA	China	Asiatic black bear
Enterocytozoon bieneusi	BFX10	NA	China	Asiatic black bear
Enterocytozoon bieneusi	BFX09	NA	China	Asiatic black bear
Enterocytozoon bieneusi	BFX08	NA	China	Asiatic black bear
Enterocytozoon bieneusi	BFX07	NA	China	Asiatic black bear
Enterocytozoon bieneusi	BFX06	NA	China	Asiatic black bear
Enterocytozoon bieneusi	BFX05	NA	China	Asiatic black bear
Enterocytozoon bieneusi	BFX04	NA	China	Asiatic black bear
Enterocytozoon bieneusi	BFX03	NA	China	Asiatic black bear
Enterocytozoon bieneusi	BFX02	NA	China	Asiatic black bear
Enterocytozoon bieneusi	BFX01	NA	China	Asiatic black bear
Enterocytozoon bieneusi	CDZ13	NA	China	Asiatic black bear
Enterocytozoon bieneusi	BFX15	NA	China	Asiatic black bear
Enterocytozoon bieneusi	BFX14	NA	China	Asiatic black bear
Enterocytozoon bieneusi	BFX13	NA	China	Asiatic black bear
Enterocytozoon bieneusi	BFX12	NA	China	Asiatic black bear
Enterocytozoon bieneusi	BFX11	NA	China	Asiatic black bear
Enterocytozoon bieneusi	BFX10	NA	China	Asiatic black bear
Enterocytozoon bieneusi	BFX09	NA	China	Asiatic black bear
Enterocytozoon bieneusi	BFX08	NA	China	Asiatic black bear
Enterocytozoon bieneusi	BFX07	NA	China	Asiatic black bear
Enterocytozoon bieneusi	BFX06	NA	China	Asiatic black bear
Enterocytozoon bieneusi	BFX05	NA	China	Asiatic black bear
Enterocytozoon bieneusi	bfx04	NA	China	Asiatic black bear
Enterocytozoon bieneusi	BFX03	NA	China	Asiatic black bear
Enterocytozoon bieneusi	BFX02	NA	China	Asiatic black bear
Enterocytozoon bieneusi	BFX01	NA	China	Asiatic black bear
Enterocytozoon bieneusi	CDZ13	NA	China	Asiatic black bear
Enterocytozoon bieneusi	BFX15	NA	China	Asiatic black bear
Enterocytozoon bieneusi	BFX14	NA	China	Asiatic black bear
Enterocytozoon bieneusi	BFX13	NA	China	Asiatic black bear
Enterocytozoon bieneusi	BFX12	NA	China	Asiatic black bear
Enterocytozoon bieneusi	BFX11	NA	China	Asiatic black bear
Enterocytozoon bieneusi	BFX10	NA	China	Asiatic black bear
Enterocytozoon bieneusi	BFX09	NA	China	Asiatic black bear
Enterocytozoon bieneusi	BFX08	NA	China	Asiatic black bear
Enterocytozoon bieneusi	BFX07	NA	China	Asiatic black bear
Enterocytozoon bieneusi	BFX06	NA	China	Asiatic black bear
Enterocytozoon bieneusi	BFX05	NA	China	Asiatic black bear
Enterocytozoon bieneusi	BFX04	NA	China	Asiatic black bear
Enterocytozoon bieneusi	BFX03	NA	China	Asiatic black bear
Enterocytozoon bieneusi	BFX02	NA	China	Asiatic black bear
Enterocytozoon bieneusi	BFX01	NA	China	Asiatic black bear
Enterocytozoon bieneusi	CDZ13	NA	China	Asiatic black bear
Enterocytozoon bieneusi	28023	NA	Kenya	Baboon
Enterocytozoon bieneusi	28016	NA	Kenya	Baboon
Enterocytozoon bieneusi	27897	NA	Kenya	Baboon
Enterocytozoon bieneusi	27896	NA	Kenya	Baboon
Enterocytozoon bieneusi	27875	NA	Kenya	Baboon
Enterocytozoon bieneusi	28023	NA	Kenya	Baboon
Enterocytozoon bieneusi	28016	NA	Kenya	Baboon
Enterocytozoon bieneusi	27897	NA	Kenya	Baboon
Enterocytozoon bieneusi	27896	NA	Kenya	Baboon
Enterocytozoon bieneusi	27875	NA	Kenya	Baboon
Enterocytozoon bieneusi	28023	NA	Kenya	Baboon
Enterocytozoon bieneusi	28016	NA	Kenya	Baboon
Enterocytozoon bieneusi	27897	NA	Kenya	Baboon
Enterocytozoon bieneusi	27896	NA	Kenya	Baboon
Enterocytozoon bieneusi	27875	NA	Kenya	Baboon
Enterocytozoon bieneusi	28023	NA	Kenya	Baboon
Enterocytozoon bieneusi	28016	NA	Kenya	Baboon
Enterocytozoon bieneusi	27897	NA	Kenya	Baboon
Enterocytozoon bieneusi	27896	NA	Kenya	Baboon
Enterocytozoon bieneusi	27875	NA	Kenya	Baboon
Enterocytozoon bieneusi	JZ1	NA	China:Shaanxi	Barking deer
Enterocytozoon bieneusi	BI-25	NA	South Korea	Bat
Enterocytozoon bieneusi	BI-8	NA	South Korea	Bat
Enterocytozoon bieneusi	BI-5	NA	South Korea	Bat
Enterocytozoon bieneusi	BaF-56	NA	South Korea	Bat
Enterocytozoon bieneusi	BaF-50	NA	South Korea	Bat
Enterocytozoon bieneusi	BaF-41	NA	South Korea	Bat
Enterocytozoon bieneusi	BaF-4	NA	South Korea	Bat
Enterocytozoon bieneusi	NA	NA	NA	Black bear
Enterocytozoon bieneusi	NA	NA	NA	Black bear
Enterocytozoon bieneusi	NA	NA	NA	Black bear
Enterocytozoon bieneusi	NA	NA	NA	Black bear
Enterocytozoon bieneusi	NA	NA	NA	Black bear
Enterocytozoon bieneusi	NA	NA	NA	Black bear
Enterocytozoon bieneusi	NA	NA	NA	Black bear
Enterocytozoon bieneusi	NA	NA	NA	Black bear
Enterocytozoon bieneusi	NA	NA	NA	Black bear
Enterocytozoon bieneusi	NA	NA	NA	Black bear
Enterocytozoon bieneusi	NA	NA	NA	Black bear
Enterocytozoon bieneusi	NA	NA	China	Black bear
Enterocytozoon bieneusi	NA	NA	China	Black bear
Enterocytozoon bieneusi	CDZ06	NA	China	Blackbuck
Enterocytozoon bieneusi	CDZ06	NA	China	Blackbuck
Enterocytozoon bieneusi	CDZ06	NA	China	Blackbuck
Enterocytozoon bieneusi	CHN-F1	NA	China	Blue fox
Enterocytozoon bieneusi	NA	NA	Iran:Ardebil	Bos taurus
Enterocytozoon bieneusi	4948	NA	NA	Bos taurus
Enterocytozoon bieneusi	NA	NA	NA	Bos taurus
Enterocytozoon bieneusi	BFX20	NA	China	Brown bear
Enterocytozoon bieneusi	BFX20	NA	China	Brown bear
Enterocytozoon bieneusi	BFX20	NA	China	Brown bear
Enterocytozoon bieneusi	BFX20	NA	China	Brown bear
Enterocytozoon bieneusi	7lg3/3	NA	China:Shaanxi	Budorcas taxicolor bedfordi
Enterocytozoon bieneusi	6qy16	NA	China:Shaanxi	Budorcas taxicolor bedfordi
Enterocytozoon bieneusi	6qy24	NA	China:Shaanxi	Budorcas taxicolor bedfordi
Enterocytozoon bieneusi	5	NA	China:Shaanxi	Budorcas taxicolor bedfordi
Enterocytozoon bieneusi	4qy9	NA	China:Shaanxi	Budorcas taxicolor bedfordi
Enterocytozoon bieneusi	4qy5	NA	China:Shaanxi	Budorcas taxicolor bedfordi
Enterocytozoon bieneusi	3qy11/3	NA	China:Shaanxi	Budorcas taxicolor bedfordi
Enterocytozoon bieneusi	3lg12	NA	China:Shaanxi	Budorcas taxicolor bedfordi
Enterocytozoon bieneusi	3qy3	NA	China:Shaanxi	Budorcas taxicolor bedfordi
Enterocytozoon bieneusi	2lg15/3	NA	China:Shaanxi	Budorcas taxicolor bedfordi
Enterocytozoon bieneusi	2qy4	NA	China:Shaanxi	Budorcas taxicolor bedfordi
Enterocytozoon bieneusi	2qy25	NA	China:Shaanxi	Budorcas taxicolor bedfordi
Enterocytozoon bieneusi	2qy6/2	NA	China:Shaanxi	Budorcas taxicolor bedfordi
Enterocytozoon bieneusi	2qy6	NA	China:Shaanxi	Budorcas taxicolor bedfordi
Enterocytozoon bieneusi	1qy15/2	NA	China:Shaanxi	Budorcas taxicolor bedfordi
Enterocytozoon bieneusi	1qy4/3	NA	China:Shaanxi	Budorcas taxicolor bedfordi
Enterocytozoon bieneusi	1lg11	NA	China:Shaanxi	Budorcas taxicolor bedfordi
Enterocytozoon bieneusi	1qy2/1	NA	China:Shaanxi	Budorcas taxicolor bedfordi
Enterocytozoon bieneusi	1qy1/2	NA	China:Shaanxi	Budorcas taxicolor bedfordi
Enterocytozoon bieneusi	1qy10/3	NA	China:Shaanxi	Budorcas taxicolor bedfordi
Enterocytozoon bieneusi	1qy2	NA	China:Shaanxi	Budorcas taxicolor bedfordi
Enterocytozoon bieneusi	1qy28	NA	China:Shaanxi	Budorcas taxicolor bedfordi
Enterocytozoon bieneusi	3-QY15-2	NA	China:Shaanxi	Budorcas taxicolor bedfordi
Enterocytozoon bieneusi	3-Qy4-3	NA	China:Shaanxi	Budorcas taxicolor bedfordi
Enterocytozoon bieneusi	3QY11-3	NA	China:Shaanxi	Budorcas taxicolor bedfordi
Enterocytozoon bieneusi	3-QY11	NA	China:Shaanxi	Budorcas taxicolor bedfordi
Enterocytozoon bieneusi	2-QY16	NA	China:Shaanxi	Budorcas taxicolor bedfordi
Enterocytozoon bieneusi	2-QY4	NA	China:Shaanxi	Budorcas taxicolor bedfordi
Enterocytozoon bieneusi	2-QY3	NA	China:Shaanxi	Budorcas taxicolor bedfordi
Enterocytozoon bieneusi	1-LG15-3	NA	China:Shaanxi	Budorcas taxicolor bedfordi
Enterocytozoon bieneusi	1-Lg23	NA	China:Shaanxi	Budorcas taxicolor bedfordi
Enterocytozoon bieneusi	1-QY3-2	NA	China:Shaanxi	Budorcas taxicolor bedfordi
Enterocytozoon bieneusi	1-QY25	NA	China:Shaanxi	Budorcas taxicolor bedfordi
Enterocytozoon bieneusi	1-QY3-3	NA	China:Shaanxi	Budorcas taxicolor bedfordi
Enterocytozoon bieneusi	1-QY24	NA	China:Shaanxi	Budorcas taxicolor bedfordi
Enterocytozoon bieneusi	1-QY1-2	NA	China:Shaanxi	Budorcas taxicolor bedfordi
Enterocytozoon bieneusi	1-QY7	NA	China:Shaanxi	Budorcas taxicolor bedfordi
Enterocytozoon bieneusi	1-QY6-2	NA	China:Shaanxi	Budorcas taxicolor bedfordi
Enterocytozoon bieneusi	1-QY6	NA	China:Shaanxi	Budorcas taxicolor bedfordi
Enterocytozoon bieneusi	1-QY28	NA	China:Shaanxi	Budorcas taxicolor bedfordi
Enterocytozoon bieneusi	6LG3-3	NA	China:Shaanxi	Budorcas taxicolor bedfordi
Enterocytozoon bieneusi	5-QY11-3	NA	China:Shaanxi	Budorcas taxicolor bedfordi
Enterocytozoon bieneusi	4-LG15-3	NA	China:Shaanxi	Budorcas taxicolor bedfordi
Enterocytozoon bieneusi	4-QY11	NA	China:Shaanxi	Budorcas taxicolor bedfordi
Enterocytozoon bieneusi	4-QY2-1	NA	China:Shaanxi	Budorcas taxicolor bedfordi
Enterocytozoon bieneusi	4-QY24	NA	China:Shaanxi	Budorcas taxicolor bedfordi
Enterocytozoon bieneusi	3-QY3-2	NA	China:Shaanxi	Budorcas taxicolor bedfordi
Enterocytozoon bieneusi	3-QY4	NA	China:Shaanxi	Budorcas taxicolor bedfordi
Enterocytozoon bieneusi	2-QY3-3	NA	China:Shaanxi	Budorcas taxicolor bedfordi
Enterocytozoon bieneusi	2-QY6-2	NA	China:Shaanxi	Budorcas taxicolor bedfordi
Enterocytozoon bieneusi	2-QY5	NA	China:Shaanxi	Budorcas taxicolor bedfordi
Enterocytozoon bieneusi	2-QY3	NA	China:Shaanxi	Budorcas taxicolor bedfordi
Enterocytozoon bieneusi	2-QY6	NA	China:Shaanxi	Budorcas taxicolor bedfordi
Enterocytozoon bieneusi	2-QY28	NA	China:Shaanxi	Budorcas taxicolor bedfordi
Enterocytozoon bieneusi	1-QY15-2	NA	China:Shaanxi	Budorcas taxicolor bedfordi
Enterocytozoon bieneusi	1-LG12	NA	China:Shaanxi	Budorcas taxicolor bedfordi
Enterocytozoon bieneusi	1-LG11	NA	China:Shaanxi	Budorcas taxicolor bedfordi
Enterocytozoon bieneusi	1-QY1-2	NA	China:Shaanxi	Budorcas taxicolor bedfordi
Enterocytozoon bieneusi	1-QY2	NA	China:Shaanxi	Budorcas taxicolor bedfordi
Enterocytozoon bieneusi	1-QY10	NA	China:Shaanxi	Budorcas taxicolor bedfordi
Enterocytozoon bieneusi	90calf	NA	Slovakia	Calf
Enterocytozoon bieneusi	88calf	NA	Slovakia	Calf
Enterocytozoon bieneusi	43693	NA	China	Calve
Enterocytozoon bieneusi	17-16	NA	China	Calve
Enterocytozoon bieneusi	43617	NA	China	Calve
Enterocytozoon bieneusi	43693	NA	China	Calve
Enterocytozoon bieneusi	43621	NA	China	Calve
Enterocytozoon bieneusi	16-15	NA	China	Calve
Enterocytozoon bieneusi	17-16	NA	China	Calve
Enterocytozoon bieneusi	43617	NA	China	Calve
Enterocytozoon bieneusi	43511	NA	China	Calve
Enterocytozoon bieneusi	Ab56	NA	China	Calve
Enterocytozoon bieneusi	43600	NA	China	Calve
Enterocytozoon bieneusi	16-16	NA	China	Calve
Enterocytozoon bieneusi	43693	NA	China	Calve
Enterocytozoon bieneusi	D2	NA	China	Calve
Enterocytozoon bieneusi	C4	NA	China	Camel
Enterocytozoon bieneusi	C3	NA	China	Camel
Enterocytozoon bieneusi	145	NA	Svalbard	Canis lupus f.
Enterocytozoon bieneusi	144	NA	Svalbard	Canis lupus f.
Enterocytozoon bieneusi	142	NA	Svalbard	Canis lupus f.
Enterocytozoon bieneusi	21	NA	Svalbard	Canis lupus f.
Enterocytozoon bieneusi	20	NA	Svalbard	Canis lupus f.
Enterocytozoon bieneusi	19	NA	Svalbard	Canis lupus f.
Enterocytozoon bieneusi	18	NA	Svalbard	Canis lupus f.
Enterocytozoon bieneusi	17	NA	Svalbard	Canis lupus f.
Enterocytozoon bieneusi	16	NA	Svalbard	Canis lupus f.
Enterocytozoon bieneusi	15	NA	Svalbard	Canis lupus f.
Enterocytozoon bieneusi	1107	NA	Svalbard	Canis lupus f.
Enterocytozoon bieneusi	NA	NA	Iran:Ardebil	Canis lupus familiaris
Enterocytozoon bieneusi	151_15	NA	Spain	Cat
Enterocytozoon bieneusi	59_14	NA	Spain	Cat
Enterocytozoon bieneusi	NA	NA	Switzerland	Cat
Enterocytozoon bieneusi	ETMK4	NA	Thailand	Cat
Enterocytozoon bieneusi	ETMK3	NA	Thailand	Cat
Enterocytozoon bieneusi	ETMK2	NA	Thailand	Cat
Enterocytozoon bieneusi	33302	NA	African	Cattle
Enterocytozoon bieneusi	33301	NA	African	Cattle
Enterocytozoon bieneusi	33298	NA	African	Cattle
Enterocytozoon bieneusi	33297	NA	African	Cattle
Enterocytozoon bieneusi	33293	NA	African	Cattle
Enterocytozoon bieneusi	33288	NA	African	Cattle
Enterocytozoon bieneusi	33277	NA	African	Cattle
Enterocytozoon bieneusi	33269	NA	African	Cattle
Enterocytozoon bieneusi	CAT2	NA	China	Cattle
Enterocytozoon bieneusi	CAT1	NA	China	Cattle
Enterocytozoon bieneusi	13153	NA	Peru	Chicken
Enterocytozoon bieneusi	13153	NA	Peru	Chicken
Enterocytozoon bieneusi	EZ0009	NA	China	Chicken
Enterocytozoon bieneusi	EZ0008	NA	China	Chicken
Enterocytozoon bieneusi	EZ0006	NA	China	Chicken
Enterocytozoon bieneusi	EZ0007	NA	China	Chicken
Enterocytozoon bieneusi	ZZ-3	NA	China	Cynomolgus monkey
Enterocytozoon bieneusi	GD-37	NA	China	Cynomolgus monkey
Enterocytozoon bieneusi	ZZ-2	NA	China	Cynomolgus monkey
Enterocytozoon bieneusi	GD-37	NA	China	Cynomolgus monkey
Enterocytozoon bieneusi	GD-15	NA	China	Cynomolgus monkey
Enterocytozoon bieneusi	GD-9	NA	China	Cynomolgus monkey
Enterocytozoon bieneusi	GD-19	NA	China	Cynomolgus monkey
Enterocytozoon bieneusi	GD-51	NA	China	Cynomolgus monkey
Enterocytozoon bieneusi	GD-5	NA	China	Cynomolgus monkey
Enterocytozoon bieneusi	GD-37	NA	China	Cynomolgus monkey
Enterocytozoon bieneusi	GD-1	NA	China	Cynomolgus monkey
Enterocytozoon bieneusi	ZZ-3	NA	China	Cynomolgus monkey
Enterocytozoon bieneusi	GD-36	NA	China	Cynomolgus monkey
Enterocytozoon bieneusi	GD-12	NA	China	Cynomolgus monkey
Enterocytozoon bieneusi	GD-3	NA	China	Cynomolgus monkey
Enterocytozoon bieneusi	GD-34	NA	China	Cynomolgus monkey
Enterocytozoon bieneusi	GD-53	NA	China	Cynomolgus monkey
Enterocytozoon bieneusi	ECUST22283	NA	China	Dairy cattle
Enterocytozoon bieneusi	ECUST22503	NA	China	Dairy cattle
Enterocytozoon bieneusi	ECUST22281	NA	China	Dairy cattle
Enterocytozoon bieneusi	ECUST22275	NA	China	Dairy cattle
Enterocytozoon bieneusi	ECUST22271	NA	China	Dairy cattle
Enterocytozoon bieneusi	ECUST21405	NA	China	Dairy cattle
Enterocytozoon bieneusi	ECUST21168	NA	China	Dairy cattle
Enterocytozoon bieneusi	ECUST21161	NA	China	Dairy cattle
Enterocytozoon bieneusi	ECUST21185	NA	China	Dairy cattle
Enterocytozoon bieneusi	ECUST22271	NA	China	Dairy cattle
Enterocytozoon bieneusi	ECUST21968	NA	China	Dairy cattle
Enterocytozoon bieneusi	ECUST21160	NA	China	Dairy cattle
Enterocytozoon bieneusi	ECUST21136	NA	China	Dairy cattle
Enterocytozoon bieneusi	ECUST22283	NA	China	Dairy cattle
Enterocytozoon bieneusi	ECUST21961	NA	China	Dairy cattle
Enterocytozoon bieneusi	ECUST21409	NA	China	Dairy cattle
Enterocytozoon bieneusi	ECUST21400	NA	China	Dairy cattle
Enterocytozoon bieneusi	Gs258	NA	China	Dairy cattle
Enterocytozoon bieneusi	Bj79	NA	China	Dairy cattle
Enterocytozoon bieneusi	Tj43	NA	China	Dairy cattle
Enterocytozoon bieneusi	Hn246	NA	China	Dairy cattle
Enterocytozoon bieneusi	Hn190	NA	China	Dairy cattle
Enterocytozoon bieneusi	Hn106	NA	China	Dairy cattle
Enterocytozoon bieneusi	Tj283	NA	China	Dairy cattle
Enterocytozoon bieneusi	Tj43	NA	China	Dairy cattle
Enterocytozoon bieneusi	Sd649	NA	China	Dairy cattle
Enterocytozoon bieneusi	Sd497	NA	China	Dairy cattle
Enterocytozoon bieneusi	Sd508	NA	China	Dairy cattle
Enterocytozoon bieneusi	Hn248	NA	China	Dairy cattle
Enterocytozoon bieneusi	Hn229	NA	China	Dairy cattle
Enterocytozoon bieneusi	Hn157	NA	China	Dairy cattle
Enterocytozoon bieneusi	Hn104	NA	China	Dairy cattle
Enterocytozoon bieneusi	Hn27	NA	China	Dairy cattle
Enterocytozoon bieneusi	Hn25	NA	China	Dairy cattle
Enterocytozoon bieneusi	Hn14	NA	China	Dairy cattle
Enterocytozoon bieneusi	Gd180	NA	China	Dairy cattle
Enterocytozoon bieneusi	Gd40	NA	China	Dairy cattle
Enterocytozoon bieneusi	Gs519	NA	China	Dairy cattle
Enterocytozoon bieneusi	Gs514	NA	China	Dairy cattle
Enterocytozoon bieneusi	Gs32	NA	China	Dairy cattle
Enterocytozoon bieneusi	Bj410	NA	China	Dairy cattle
Enterocytozoon bieneusi	Bj302	NA	China	Dairy cattle
Enterocytozoon bieneusi	Bj89	NA	China	Dairy cattle
Enterocytozoon bieneusi	Bj82	NA	China	Dairy cattle
Enterocytozoon bieneusi	Bj81	NA	China	Dairy cattle
Enterocytozoon bieneusi	Bj74	NA	China	Dairy cattle
Enterocytozoon bieneusi	Xj276	NA	China	Dairy cattle
Enterocytozoon bieneusi	Xj153	NA	China	Dairy cattle
Enterocytozoon bieneusi	Xj121	NA	China	Dairy cattle
Enterocytozoon bieneusi	Xj2	NA	China	Dairy cattle
Enterocytozoon bieneusi	Sd503	NA	China	Dairy cattle
Enterocytozoon bieneusi	Sd373	NA	China	Dairy cattle
Enterocytozoon bieneusi	Hn79	NA	China	Dairy cattle
Enterocytozoon bieneusi	Hn27	NA	China	Dairy cattle
Enterocytozoon bieneusi	Hn14	NA	China	Dairy cattle
Enterocytozoon bieneusi	Gs39	NA	China	Dairy cattle
Enterocytozoon bieneusi	Tj357	NA	China	Dairy cattle
Enterocytozoon bieneusi	Bj74	NA	China	Dairy cattle
Enterocytozoon bieneusi	72_14	NA	Spain	Dog
Enterocytozoon bieneusi	CHN-HD2	NA	China	Dog
Enterocytozoon bieneusi	CHN-HD1	NA	China	Dog
Enterocytozoon bieneusi	Varamin-Qarchak	NA	Iran	Dog
Enterocytozoon bieneusi	Varamin-Jamalabad	NA	Iran	Dog
Enterocytozoon bieneusi	Varamin-Aliabad	NA	Iran	Dog
Enterocytozoon bieneusi	T	NA	Iran	Dog
Enterocytozoon bieneusi	YNNJ106	NA	China	Du-long cattle
Enterocytozoon bieneusi	YNNJ67	NA	China	Du-long cattle
Enterocytozoon bieneusi	YNNJ1107	NA	China	Du-long cattle
Enterocytozoon bieneusi	YNNJ841	NA	China	Du-long cattle
Enterocytozoon bieneusi	YNNJ43	NA	China	Du-long cattle
Enterocytozoon bieneusi	YNNJ506	NA	China	Du-long cattle
Enterocytozoon bieneusi	SC221	NA	China	Dutch rabbit
Enterocytozoon bieneusi	SC363	NA	China	Dutch rabbit
Enterocytozoon bieneusi	SC155	NA	China	Dutch rabbit
Enterocytozoon bieneusi	SC08	NA	China	Dutch rabbit
Enterocytozoon bieneusi	SC03	NA	China	Dutch rabbit
Enterocytozoon bieneusi	SC06	NA	China	Dutch rabbit
Enterocytozoon bieneusi	IR.TM2	NA	Iran	Felis catus
Enterocytozoon bieneusi	NA	NA	Iran:Ardebil	Felis catus
Enterocytozoon bieneusi	NA	NA	Iran:Ardebil	Felis catus
Enterocytozoon bieneusi	CG/MS69	NA	Brazil	Felis catus
Enterocytozoon bieneusi	CG/MS63	NA	Brazil	Felis catus
Enterocytozoon bieneusi	FC-160	NA	China	Fox
Enterocytozoon bieneusi	FC-11	NA	China	Fox
Enterocytozoon bieneusi	FC-84	NA	China	Fox
Enterocytozoon bieneusi	FC-127	NA	China	Fox
Enterocytozoon bieneusi	FC-46	NA	China	Fox
Enterocytozoon bieneusi	FC-10	NA	China	Fox
Enterocytozoon bieneusi	FC-156	NA	China	Fox
Enterocytozoon bieneusi	FC-154	NA	China	Fox
Enterocytozoon bieneusi	FC-49	NA	China	Fox
Enterocytozoon bieneusi	FC-101	NA	China	Fox
Enterocytozoon bieneusi	FC-83	NA	China	Fox
Enterocytozoon bieneusi	FC-17	NA	China	Fox
Enterocytozoon bieneusi	FC-146	NA	China	Fox
Enterocytozoon bieneusi	FC-97	NA	China	Fox
Enterocytozoon bieneusi	FC-6	NA	China	Fox
Enterocytozoon bieneusi	FC-121	NA	China	Fox
Enterocytozoon bieneusi	FC-39	NA	China	Fox
Enterocytozoon bieneusi	FC-90	NA	China	Fox
Enterocytozoon bieneusi	FC-77	NA	China	Fox
Enterocytozoon bieneusi	FC-52	NA	China	Fox
Enterocytozoon bieneusi	FC-105	NA	China	Fox
Enterocytozoon bieneusi	FC-38	NA	China	Fox
Enterocytozoon bieneusi	FC-50	NA	China	Fox
Enterocytozoon bieneusi	FC-32	NA	China	Fox
Enterocytozoon bieneusi	FC-148	NA	China	Fox
Enterocytozoon bieneusi	FC-45	NA	China	Fox
Enterocytozoon bieneusi	FC-111	NA	China	Fox
Enterocytozoon bieneusi	FC-57	NA	China	Fox
Enterocytozoon bieneusi	FC-91	NA	China	Fox
Enterocytozoon bieneusi	FC-77	NA	China	Fox
Enterocytozoon bieneusi	FC-111	NA	China	Fox
Enterocytozoon bieneusi	FC-10	NA	China	Fox
Enterocytozoon bieneusi	FC-160	NA	China	Fox
Enterocytozoon bieneusi	FC-84	NA	China	Fox
Enterocytozoon bieneusi	FC-57	NA	China	Fox
Enterocytozoon bieneusi	FC-32	NA	China	Fox
Enterocytozoon bieneusi	FC-6	NA	China	Fox
Enterocytozoon bieneusi	FC-38	NA	China	Fox
Enterocytozoon bieneusi	FC-39	NA	China	Fox
Enterocytozoon bieneusi	FC-46	NA	China	Fox
Enterocytozoon bieneusi	FC-11	NA	China	Fox
Enterocytozoon bieneusi	FC-52	NA	China	Fox
Enterocytozoon bieneusi	FC-52	NA	China	Fox
Enterocytozoon bieneusi	FC-39	NA	China	Fox
Enterocytozoon bieneusi	FC-38	NA	China	Fox
Enterocytozoon bieneusi	FC-11	NA	China	Fox
Enterocytozoon bieneusi	FC-46	NA	China	Fox
Enterocytozoon bieneusi	FC-57	NA	China	Fox
Enterocytozoon bieneusi	FC-77	NA	China	Fox
Enterocytozoon bieneusi	FC-6	NA	China	Fox
Enterocytozoon bieneusi	FC-50	NA	China	Fox
Enterocytozoon bieneusi	FC-111	NA	China	Fox
Enterocytozoon bieneusi	FC-84	NA	China	Fox
Enterocytozoon bieneusi	FC-156	NA	China	Fox
Enterocytozoon bieneusi	FC-160	NA	China	Fox
Enterocytozoon bieneusi	FC-32	NA	China	Fox
Enterocytozoon bieneusi	FC-10	NA	China	Fox
Enterocytozoon bieneusi	FC-101	NA	China	Fox
Enterocytozoon bieneusi	FC-6	NA	China	Fox
Enterocytozoon bieneusi	FC-491	NA	China	Fox
Enterocytozoon bieneusi	FC-84	NA	China	Fox
Enterocytozoon bieneusi	FC-154	NA	China	Fox
Enterocytozoon bieneusi	FC-127	NA	China	Fox
Enterocytozoon bieneusi	FC-49	NA	China	Fox
Enterocytozoon bieneusi	FC-17	NA	China	Fox
Enterocytozoon bieneusi	FC-91	NA	China	Fox
Enterocytozoon bieneusi	FC-83	NA	China	Fox
Enterocytozoon bieneusi	FC-10	NA	China	Fox
Enterocytozoon bieneusi	FC-11	NA	China	Fox
Enterocytozoon bieneusi	FC-57	NA	China	Fox
Enterocytozoon bieneusi	FC-50	NA	China	Fox
Enterocytozoon bieneusi	FC-90	NA	China	Fox
Enterocytozoon bieneusi	FC-105	NA	China	Fox
Enterocytozoon bieneusi	FC-148	NA	China	Fox
Enterocytozoon bieneusi	FC-46	NA	China	Fox
Enterocytozoon bieneusi	FC-146	NA	China	Fox
Enterocytozoon bieneusi	FC-77	NA	China	Fox
Enterocytozoon bieneusi	FC-160	NA	China	Fox
Enterocytozoon bieneusi	FC-52	NA	China	Fox
Enterocytozoon bieneusi	FC-32	NA	China	Fox
Enterocytozoon bieneusi	FC-121	NA	China	Fox
Enterocytozoon bieneusi	FC-45	NA	China	Fox
Enterocytozoon bieneusi	FC-156	NA	China	Fox
Enterocytozoon bieneusi	FC-38	NA	China	Fox
Enterocytozoon bieneusi	FC-39	NA	China	Fox
Enterocytozoon bieneusi	FC-111	NA	China	Fox
Enterocytozoon bieneusi	NA	NA	China	Fox
Enterocytozoon bieneusi	NA	NA	China	Fox
Enterocytozoon bieneusi	NA	NA	China	Fox
Enterocytozoon bieneusi	NA	NA	China	Fox
Enterocytozoon bieneusi	NA	NA	China	Fox
Enterocytozoon bieneusi	NA	NA	China	Fox
Enterocytozoon bieneusi	NA	NA	China	Fox
Enterocytozoon bieneusi	NA	NA	China	Fox
Enterocytozoon bieneusi	NA	NA	China	Fox
Enterocytozoon bieneusi	NA	NA	China	Fox
Enterocytozoon bieneusi	NA	NA	China	Fox
Enterocytozoon bieneusi	NA	NA	China	Fox
Enterocytozoon bieneusi	NA	NA	China	Fox
Enterocytozoon bieneusi	NA	NA	China	Fox
Enterocytozoon bieneusi	GP4	NA	China	Giant panda
Enterocytozoon bieneusi	GP2	NA	China	Giant panda
Enterocytozoon bieneusi	GP1	NA	China	Giant panda
Enterocytozoon bieneusi	CRBGPB33	NA	China	Giant panda
Enterocytozoon bieneusi	DGPB4	NA	China	Giant panda
Enterocytozoon bieneusi	CRBGPB7	NA	China	Giant panda
Enterocytozoon bieneusi	CRBGPB35	NA	China	Giant panda
Enterocytozoon bieneusi	ZG21	NA	China	Giant panda
Enterocytozoon bieneusi	WGGPB14	NA	China	Giant panda
Enterocytozoon bieneusi	WGGPB16	NA	China	Giant panda
Enterocytozoon bieneusi	DGPB4	NA	China	Giant panda
Enterocytozoon bieneusi	CRBGPB29	NA	China	Giant panda
Enterocytozoon bieneusi	CRBGPB34	NA	China	Giant panda
Enterocytozoon bieneusi	YBGPB6	NA	China	Giant panda
Enterocytozoon bieneusi	CRBGPB6	NA	China	Giant panda
Enterocytozoon bieneusi	DGPB5	NA	China	Giant panda
Enterocytozoon bieneusi	ZG21	NA	China	Giant panda
Enterocytozoon bieneusi	DGPB11	NA	China	Giant panda
Enterocytozoon bieneusi	YBGPB6	NA	China	Giant panda
Enterocytozoon bieneusi	CRBGPB5	NA	China	Giant panda
Enterocytozoon bieneusi	ZG4	NA	China	Giant panda
Enterocytozoon bieneusi	CRBGPB8	NA	China	Giant panda
Enterocytozoon bieneusi	DGPB5	NA	China	Giant panda
Enterocytozoon bieneusi	CRBGPB3	NA	China	Giant panda
Enterocytozoon bieneusi	CRBGPB20	NA	China	Giant panda
Enterocytozoon bieneusi	CRBGPB35	NA	China	Giant panda
Enterocytozoon bieneusi	GP4	NA	China	Giant panda
Enterocytozoon bieneusi	GP3	NA	China	Giant panda
Enterocytozoon bieneusi	GP2	NA	China	Giant panda
Enterocytozoon bieneusi	GP1	NA	China	Giant panda
Enterocytozoon bieneusi	GP3	NA	China	Giant panda
Enterocytozoon bieneusi	GP2	NA	China	Giant panda
Enterocytozoon bieneusi	GP1	NA	China	Giant panda
Enterocytozoon bieneusi	GP4	NA	China	Giant panda
Enterocytozoon bieneusi	GP3	NA	China	Giant panda
Enterocytozoon bieneusi	GP2	NA	China	Giant panda
Enterocytozoon bieneusi	GP1	NA	China	Giant panda
Enterocytozoon bieneusi	CDZ21	NA	China	Giant panda
Enterocytozoon bieneusi	CDZ21	NA	China	Giant panda
Enterocytozoon bieneusi	CDZ21	NA	China	Giant panda
Enterocytozoon bieneusi	CJL1	NA	China:Shaanxi	Giraffe
Enterocytozoon bieneusi	CJL1	NA	China:Shaanxi	Giraffe
Enterocytozoon bieneusi	CJL1	NA	China:Shaanxi	Giraffe
Enterocytozoon bieneusi	G2	NA	China	Goat
Enterocytozoon bieneusi	G1	NA	China	Goat
Enterocytozoon bieneusi	G47	NA	Thailand	Goat
Enterocytozoon bieneusi	G41	NA	Thailand	Goat
Enterocytozoon bieneusi	G7	NA	Thailand	Goat
Enterocytozoon bieneusi	G4	NA	Thailand	Goat
Enterocytozoon bieneusi	AHG2	NA	China	Goat
Enterocytozoon bieneusi	AHG1	NA	China	Goat
Enterocytozoon bieneusi	NPSY36	NA	China	Goat
Enterocytozoon bieneusi	SSSY88	NA	China	Goat
Enterocytozoon bieneusi	NPSY94	NA	China	Goat
Enterocytozoon bieneusi	MSSY19	NA	China	Goat
Enterocytozoon bieneusi	MSSY7	NA	China	Goat
Enterocytozoon bieneusi	MSSY10	NA	China	Goat
Enterocytozoon bieneusi	MSSY20	NA	China	Goat
Enterocytozoon bieneusi	SSSY117	NA	China	Goat
Enterocytozoon bieneusi	MSSY11	NA	China	Goat
Enterocytozoon bieneusi	YSSY157	NA	China	Goat
Enterocytozoon bieneusi	CDR01	NA	China	Golden monkey
Enterocytozoon bieneusi	CDR01	NA	China	Golden monkey
Enterocytozoon bieneusi	CDR01	NA	China	Golden monkey
Enterocytozoon bieneusi	CDR01	NA	China	Golden monkey
Enterocytozoon bieneusi	CDZ18	NA	China	Golden snub-nosed monkey
Enterocytozoon bieneusi	CDZ17	NA	China	Golden snub-nosed monkey
Enterocytozoon bieneusi	CDZ17	NA	China	Golden snub-nosed monkey
Enterocytozoon bieneusi	CDZ17	NA	China	Golden snub-nosed monkey
Enterocytozoon bieneusi	CDZ18	NA	China	Golden snub-nosed monkey
Enterocytozoon bieneusi	CDZ17	NA	China	Golden snub-nosed monkey
Enterocytozoon bieneusi	BL5	NA	China:Shaanxi	Goral
Enterocytozoon bieneusi	BL6	NA	China:Shaanxi	Goral
Enterocytozoon bieneusi	BL2	NA	China:Shaanxi	Goral
Enterocytozoon bieneusi	BL1	NA	China:Shaanxi	Goral
Enterocytozoon bieneusi	BL6	NA	China:Shaanxi	Goral
Enterocytozoon bieneusi	BL2	NA	China:Shaanxi	Goral
Enterocytozoon bieneusi	BL6	NA	China:Shaanxi	Goral
Enterocytozoon bieneusi	BL3	NA	China:Shaanxi	Goral
Enterocytozoon bieneusi	BL2	NA	China:Shaanxi	Goral
Enterocytozoon bieneusi	BL1	NA	China:Shaanxi	Goral
Enterocytozoon bieneusi	10216	NA	Peru	Guinea pig
Enterocytozoon bieneusi	10216	NA	Peru	Guinea pig
Enterocytozoon bieneusi	CDE61	NA	China	Hog deer
Enterocytozoon bieneusi	CDE41	NA	China	Hog deer
Enterocytozoon bieneusi	CDE337	NA	China	Hog deer
Enterocytozoon bieneusi	CDE32	NA	China	Hog deer
Enterocytozoon bieneusi	CDZ08	NA	China	Hog deer
Enterocytozoon bieneusi	CDZ10	NA	China	Hog deer
Enterocytozoon bieneusi	CDZ08	NA	China	Hog deer
Enterocytozoon bieneusi	CDZ10	NA	China	Hog deer
Enterocytozoon bieneusi	CDZ08	NA	China	Hog deer
Enterocytozoon bieneusi	CDZ07	NA	China	Hog deer
Enterocytozoon bieneusi	CDZ10	NA	China	Hog deer
Enterocytozoon bieneusi	CDZ08	NA	China	Hog deer
Enterocytozoon bieneusi	H1	NA	China	Horse
Enterocytozoon bieneusi	SC23	NA	China	Horse
Enterocytozoon bieneusi	YN134	NA	China	Horse
Enterocytozoon bieneusi	YN77	NA	China	Horse
Enterocytozoon bieneusi	YN71	NA	China	Horse
Enterocytozoon bieneusi	YN70	NA	China	Horse
Enterocytozoon bieneusi	YN62	NA	China	Horse
Enterocytozoon bieneusi	YN60	NA	China	Horse
Enterocytozoon bieneusi	YN24	NA	China	Horse
Enterocytozoon bieneusi	YN23	NA	China	Horse
Enterocytozoon bieneusi	SC49	NA	China	Horse
Enterocytozoon bieneusi	SC23	NA	China	Horse
Enterocytozoon bieneusi	YN137	NA	China	Horse
Enterocytozoon bieneusi	YN134	NA	China	Horse
Enterocytozoon bieneusi	YN133	NA	China	Horse
Enterocytozoon bieneusi	YN132	NA	China	Horse
Enterocytozoon bieneusi	YN131	NA	China	Horse
Enterocytozoon bieneusi	YN129	NA	China	Horse
Enterocytozoon bieneusi	YN77	NA	China	Horse
Enterocytozoon bieneusi	YN71	NA	China	Horse
Enterocytozoon bieneusi	YN70	NA	China	Horse
Enterocytozoon bieneusi	YN62	NA	China	Horse
Enterocytozoon bieneusi	YN60	NA	China	Horse
Enterocytozoon bieneusi	YN53	NA	China	Horse
Enterocytozoon bieneusi	YN24	NA	China	Horse
Enterocytozoon bieneusi	YN23	NA	China	Horse
Enterocytozoon bieneusi	SC23	NA	China	Horse
Enterocytozoon bieneusi	YN73	NA	China	Horse
Enterocytozoon bieneusi	YN71	NA	China	Horse
Enterocytozoon bieneusi	YN62	NA	China	Horse
Enterocytozoon bieneusi	YN60	NA	China	Horse
Enterocytozoon bieneusi	SC23	NA	China	Horse
Enterocytozoon bieneusi	YN142	NA	China	Horse
Enterocytozoon bieneusi	YN85	NA	China	Horse
Enterocytozoon bieneusi	YN77	NA	China	Horse
Enterocytozoon bieneusi	YN74	NA	China	Horse
Enterocytozoon bieneusi	YN73	NA	China	Horse
Enterocytozoon bieneusi	YN71	NA	China	Horse
Enterocytozoon bieneusi	YN70	NA	China	Horse
Enterocytozoon bieneusi	YN68	NA	China	Horse
Enterocytozoon bieneusi	YN67	NA	China	Horse
Enterocytozoon bieneusi	YN62	NA	China	Horse
Enterocytozoon bieneusi	YN60	NA	China	Horse
Enterocytozoon bieneusi	YN23	NA	China	Horse
Enterocytozoon bieneusi	ZRC/JUMS6	NA	Iran	Human
Enterocytozoon bieneusi	SK/Eb/001	NA	India	Human
Enterocytozoon bieneusi	31372	NA	Nigeria	Human
Enterocytozoon bieneusi	169	NA	Uganda:Kampala	Human
Enterocytozoon bieneusi	119	NA	Uganda:Kampala	Human
Enterocytozoon bieneusi	38	NA	Uganda:Kampala	Human
Enterocytozoon bieneusi	185	NA	Uganda:Kampala	Human
Enterocytozoon bieneusi	164	NA	Uganda:Kampala	Human
Enterocytozoon bieneusi	71	NA	Uganda:Kampala	Human
Enterocytozoon bieneusi	185	NA	Uganda:Kampala	Human
Enterocytozoon bieneusi	71	NA	Uganda:Kampala	Human
Enterocytozoon bieneusi	194	NA	Uganda:Kampala	Human
Enterocytozoon bieneusi	68	NA	Uganda:Kampala	Human
Enterocytozoon bieneusi	70	NA	Uganda:Kampala	Human
Enterocytozoon bieneusi	70	NA	Uganda:Kampala	Human
Enterocytozoon bieneusi	7	NA	Uganda:Kampala	Human
Enterocytozoon bieneusi	114	NA	Uganda:Kampala	Human
Enterocytozoon bieneusi	119	NA	Uganda:Kampala	Human
Enterocytozoon bieneusi	68	NA	Uganda:Kampala	Human
Enterocytozoon bieneusi	68	NA	Uganda:Kampala	Human
Enterocytozoon bieneusi	38	NA	Uganda:Kampala	Human
Enterocytozoon bieneusi	185	NA	Uganda:Kampala	Human
Enterocytozoon bieneusi	38	NA	Uganda:Kampala	Human
Enterocytozoon bieneusi	147	NA	Uganda:Kampala	Human
Enterocytozoon bieneusi	79	NA	Uganda:Kampala	Human
Enterocytozoon bieneusi	119	NA	Uganda:Kampala	Human
Enterocytozoon bieneusi	127	NA	Uganda:Kampala	Human
Enterocytozoon bieneusi	123	NA	Uganda:Kampala	Human
Enterocytozoon bieneusi	70	NA	Uganda:Kampala	Human
Enterocytozoon bieneusi	93	NA	Uganda:Kampala	Human
Enterocytozoon bieneusi	164	NA	Uganda:Kampala	Human
Enterocytozoon bieneusi	150	NA	Uganda:Kampala	Human
Enterocytozoon bieneusi	114	NA	Uganda:Kampala	Human
Enterocytozoon bieneusi	123	NA	Uganda:Kampala	Human
Enterocytozoon bieneusi	147	NA	Uganda:Kampala	Human
Enterocytozoon bieneusi	20	NA	Uganda:Kampala	Human
Enterocytozoon bieneusi	7	NA	Uganda:Kampala	Human
Enterocytozoon bieneusi	79	NA	Uganda:Kampala	Human
Enterocytozoon bieneusi	103	NA	Uganda:Kampala	Human
Enterocytozoon bieneusi	7	NA	Uganda:Kampala	Human
Enterocytozoon bieneusi	164	NA	Uganda:Kampala	Human
Enterocytozoon bieneusi	95	NA	Uganda:Kampala	Human
Enterocytozoon bieneusi	20	NA	Uganda:Kampala	Human
Enterocytozoon bieneusi	147	NA	Uganda:Kampala	Human
Enterocytozoon bieneusi	70	NA	Uganda:Kampala	Human
Enterocytozoon bieneusi	101	NA	Uganda:Kampala	Human
Enterocytozoon bieneusi	7	NA	Uganda:Kampala	Human
Enterocytozoon bieneusi	107	NA	Uganda:Kampala	Human
Enterocytozoon bieneusi	95	NA	Uganda:Kampala	Human
Enterocytozoon bieneusi	37	NA	Uganda:Kampala	Human
Enterocytozoon bieneusi	147	NA	Uganda:Kampala	Human
Enterocytozoon bieneusi	79	NA	Uganda:Kampala	Human
Enterocytozoon bieneusi	123	NA	Uganda:Kampala	Human
Enterocytozoon bieneusi	123	NA	Uganda:Kampala	Human
Enterocytozoon bieneusi	177	NA	Uganda:Kampala	Human
Enterocytozoon bieneusi	20	NA	Uganda:Kampala	Human
Enterocytozoon bieneusi	95	NA	Uganda:Kampala	Human
Enterocytozoon bieneusi	194	NA	Uganda:Kampala	Human
Enterocytozoon bieneusi	68	NA	Uganda:Kampala	Human
Enterocytozoon bieneusi	93	NA	Uganda:Kampala	Human
Enterocytozoon bieneusi	107	NA	Uganda:Kampala	Human
Enterocytozoon bieneusi	7	NA	Uganda:Kampala	Human
Enterocytozoon bieneusi	194	NA	Uganda:Kampala	Human
Enterocytozoon bieneusi	164	NA	Uganda:Kampala	Human
Enterocytozoon bieneusi	32067	NA	China	Human
Enterocytozoon bieneusi	31903	NA	China	Human
Enterocytozoon bieneusi	31864	NA	China	Human
Enterocytozoon bieneusi	31863	NA	China	Human
Enterocytozoon bieneusi	31839	NA	China	Human
Enterocytozoon bieneusi	31833	NA	China	Human
Enterocytozoon bieneusi	31768	NA	China	Human
Enterocytozoon bieneusi	31756	NA	China	Human
Enterocytozoon bieneusi	SK/Eb/002	NA	India	Human
Enterocytozoon bieneusi	Ind5	NA	India	Human
Enterocytozoon bieneusi	Ind6	NA	India	Human
Enterocytozoon bieneusi	Ind7	NA	India	Human
Enterocytozoon bieneusi	Ind8	NA	India	Human
Enterocytozoon bieneusi	SHZIMP2	NA	Iran:Shiraz City,Fars Province	Human
Enterocytozoon bieneusi	Teh-2	NA	Iran	Human
Enterocytozoon bieneusi	Teh-1	NA	Iran	Human
Enterocytozoon bieneusi	HT1	NA	Iran	Human
Enterocytozoon bieneusi	MMR87	NA	Myanmar	Human
Enterocytozoon bieneusi	MMR86	NA	Myanmar	Human
Enterocytozoon bieneusi	MMR25	NA	Myanmar	Human
Enterocytozoon bieneusi	MMR23	NA	Myanmar	Human
Enterocytozoon bieneusi	I	NA	NA	Human
Enterocytozoon bieneusi	II	NA	NA	Human
Enterocytozoon bieneusi	III	NA	NA	Human
Enterocytozoon bieneusi	IV	NA	NA	Human
Enterocytozoon bieneusi	V	NA	NA	Human
Enterocytozoon bieneusi	NA	NA	NA	Human
Enterocytozoon bieneusi	25661	NA	Nigeria	Human
Enterocytozoon bieneusi	25573	NA	Nigeria	Human
Enterocytozoon bieneusi	25572	NA	Nigeria	Human
Enterocytozoon bieneusi	25171	NA	Nigeria	Human
Enterocytozoon bieneusi	25159	NA	Nigeria	Human
Enterocytozoon bieneusi	25146	NA	Nigeria	Human
Enterocytozoon bieneusi	25135	NA	Nigeria	Human
Enterocytozoon bieneusi	25109	NA	Nigeria	Human
Enterocytozoon bieneusi	25108	NA	Nigeria	Human
Enterocytozoon bieneusi	25105	NA	Nigeria	Human
Enterocytozoon bieneusi	25096	NA	Nigeria	Human
Enterocytozoon bieneusi	25093	NA	Nigeria	Human
Enterocytozoon bieneusi	25090	NA	Nigeria	Human
Enterocytozoon bieneusi	25085	NA	Nigeria	Human
Enterocytozoon bieneusi	25016	NA	Nigeria	Human
Enterocytozoon bieneusi	24969	NA	Nigeria	Human
Enterocytozoon bieneusi	24925	NA	Nigeria	Human
Enterocytozoon bieneusi	28373	NA	India	Human
Enterocytozoon bieneusi	28361	NA	India	Human
Enterocytozoon bieneusi	28353	NA	India	Human
Enterocytozoon bieneusi	28347	NA	India	Human
Enterocytozoon bieneusi	28345	NA	India	Human
Enterocytozoon bieneusi	28335	NA	India	Human
Enterocytozoon bieneusi	28329	NA	India	Human
Enterocytozoon bieneusi	28301	NA	India	Human
Enterocytozoon bieneusi	28290	NA	India	Human
Enterocytozoon bieneusi	28168	NA	India	Human
Enterocytozoon bieneusi	28166	NA	India	Human
Enterocytozoon bieneusi	28122	NA	India	Human
Enterocytozoon bieneusi	28116	NA	India	Human
Enterocytozoon bieneusi	27757	NA	India	Human
Enterocytozoon bieneusi	27750	NA	India	Human
Enterocytozoon bieneusi	27745	NA	India	Human
Enterocytozoon bieneusi	27153	NA	Peru	Human
Enterocytozoon bieneusi	27152	NA	Peru	Human
Enterocytozoon bieneusi	27151	NA	Peru	Human
Enterocytozoon bieneusi	27150	NA	Peru	Human
Enterocytozoon bieneusi	27149	NA	Peru	Human
Enterocytozoon bieneusi	27148	NA	Peru	Human
Enterocytozoon bieneusi	27147	NA	Peru	Human
Enterocytozoon bieneusi	27146	NA	Peru	Human
Enterocytozoon bieneusi	27145	NA	Peru	Human
Enterocytozoon bieneusi	27144	NA	Peru	Human
Enterocytozoon bieneusi	27143	NA	Peru	Human
Enterocytozoon bieneusi	27142	NA	Peru	Human
Enterocytozoon bieneusi	27141	NA	Peru	Human
Enterocytozoon bieneusi	27140	NA	Peru	Human
Enterocytozoon bieneusi	27139	NA	Peru	Human
Enterocytozoon bieneusi	27138	NA	Peru	Human
Enterocytozoon bieneusi	27137	NA	Peru	Human
Enterocytozoon bieneusi	27136	NA	Peru	Human
Enterocytozoon bieneusi	27135	NA	Peru	Human
Enterocytozoon bieneusi	27134	NA	Peru	Human
Enterocytozoon bieneusi	27133	NA	Peru	Human
Enterocytozoon bieneusi	27132	NA	Peru	Human
Enterocytozoon bieneusi	27131	NA	Peru	Human
Enterocytozoon bieneusi	27130	NA	Peru	Human
Enterocytozoon bieneusi	27129	NA	Peru	Human
Enterocytozoon bieneusi	27128	NA	Peru	Human
Enterocytozoon bieneusi	27127	NA	Peru	Human
Enterocytozoon bieneusi	27126	NA	Peru	Human
Enterocytozoon bieneusi	27125	NA	Peru	Human
Enterocytozoon bieneusi	27124	NA	Peru	Human
Enterocytozoon bieneusi	27123	NA	Peru	Human
Enterocytozoon bieneusi	27122	NA	Peru	Human
Enterocytozoon bieneusi	27121	NA	Peru	Human
Enterocytozoon bieneusi	27120	NA	Peru	Human
Enterocytozoon bieneusi	27119	NA	Peru	Human
Enterocytozoon bieneusi	27118	NA	Peru	Human
Enterocytozoon bieneusi	27117	NA	Peru	Human
Enterocytozoon bieneusi	27116	NA	Peru	Human
Enterocytozoon bieneusi	27115	NA	Peru	Human
Enterocytozoon bieneusi	27114	NA	Peru	Human
Enterocytozoon bieneusi	27113	NA	Peru	Human
Enterocytozoon bieneusi	27112	NA	Peru	Human
Enterocytozoon bieneusi	27111	NA	Peru	Human
Enterocytozoon bieneusi	27110	NA	Peru	Human
Enterocytozoon bieneusi	27109	NA	Peru	Human
Enterocytozoon bieneusi	27108	NA	Peru	Human
Enterocytozoon bieneusi	27107	NA	Peru	Human
Enterocytozoon bieneusi	27106	NA	Peru	Human
Enterocytozoon bieneusi	27105	NA	Peru	Human
Enterocytozoon bieneusi	27104	NA	Peru	Human
Enterocytozoon bieneusi	27103	NA	Peru	Human
Enterocytozoon bieneusi	27102	NA	Peru	Human
Enterocytozoon bieneusi	27101	NA	Peru	Human
Enterocytozoon bieneusi	27100	NA	Peru	Human
Enterocytozoon bieneusi	27099	NA	Peru	Human
Enterocytozoon bieneusi	27098	NA	Peru	Human
Enterocytozoon bieneusi	27097	NA	Peru	Human
Enterocytozoon bieneusi	27096	NA	Peru	Human
Enterocytozoon bieneusi	27095	NA	Peru	Human
Enterocytozoon bieneusi	27094	NA	Peru	Human
Enterocytozoon bieneusi	27093	NA	Peru	Human
Enterocytozoon bieneusi	27092	NA	Peru	Human
Enterocytozoon bieneusi	27091	NA	Peru	Human
Enterocytozoon bieneusi	27090	NA	Peru	Human
Enterocytozoon bieneusi	27089	NA	Peru	Human
Enterocytozoon bieneusi	27087	NA	Peru	Human
Enterocytozoon bieneusi	27086	NA	Peru	Human
Enterocytozoon bieneusi	27085	NA	Peru	Human
Enterocytozoon bieneusi	27084	NA	Peru	Human
Enterocytozoon bieneusi	27083	NA	Peru	Human
Enterocytozoon bieneusi	27082	NA	Peru	Human
Enterocytozoon bieneusi	27081	NA	Peru	Human
Enterocytozoon bieneusi	YAP11	NA	China	Human
Enterocytozoon bieneusi	YAP4	NA	China	Human
Enterocytozoon bieneusi	YAP4	NA	China	Human
Enterocytozoon bieneusi	70	NA	Uganda:Kampala	Human
Enterocytozoon bieneusi	164	NA	Uganda:Kampala	Human
Enterocytozoon bieneusi	164	NA	Uganda:Kampala	Human
Enterocytozoon bieneusi	7	NA	Uganda:Kampala	Human
Enterocytozoon bieneusi	123	NA	Uganda:Kampala	Human
Enterocytozoon bieneusi	103	NA	Uganda:Kampala	Human
Enterocytozoon bieneusi	103	NA	Uganda:Kampala	Human
Enterocytozoon bieneusi	95	NA	Uganda:Kampala	Human
Enterocytozoon bieneusi	164	NA	Uganda:Kampala	Human
Enterocytozoon bieneusi	71	NA	Uganda:Kampala	Human
Enterocytozoon bieneusi	71	NA	Uganda:Kampala	Human
Enterocytozoon bieneusi	177	NA	Uganda:Kampala	Human
Enterocytozoon bieneusi	37	NA	Uganda:Kampala	Human
Enterocytozoon bieneusi	79	NA	Uganda:Kampala	Human
Enterocytozoon bieneusi	164	NA	Uganda:Kampala	Human
Enterocytozoon bieneusi	68	NA	Uganda:Kampala	Human
Enterocytozoon bieneusi	68	NA	Uganda:Kampala	Human
Enterocytozoon bieneusi	93	NA	Uganda:Kampala	Human
Enterocytozoon bieneusi	101	NA	Uganda:Kampala	Human
Enterocytozoon bieneusi	127	NA	Uganda:Kampala	Human
Enterocytozoon bieneusi	119	NA	Uganda:Kampala	Human
Enterocytozoon bieneusi	194	NA	Uganda:Kampala	Human
Enterocytozoon bieneusi	177	NA	Uganda:Kampala	Human
Enterocytozoon bieneusi	103	NA	Uganda:Kampala	Human
Enterocytozoon bieneusi	71	NA	Uganda:Kampala	Human
[truncated: 7,489 more rows]
